# Supplementary material for: 2-Methyl­carbamoyl-4-{4-[3-(trifluoro­meth­yl)benzamido]phen­oxy}pyridinium 4-methyl­benzene­sulfonate monohydrate
Source: Acta Crystallogr Sect E Struct Rep Online. 2010 Jan 16;66(Pt 2):o375. doi: 10.1107/S1600536809055603 (PMC2979972; doi:10.1107/S1600536809055603)
Supplement: Supplementary file 1 [file e-66-0o375-sup1.cif]

##############################################################################
###                                                                        ###
###        Electronic paper (Acta Crystallographica Section E)             ###
###                                                                        ###
##############################################################################
#                                                                            #
# This CIF contains the data in a paper accepted for publication in Acta     #
# Crystallographica Section E. It conforms to the requirements of Notes      #
# for Authors for Section E, and has been peer reviewed under the auspices   #
# of the IUCr Commission on Journals.                                        #
#                                                                            #
# Full details of the Crystallographic Information File format               #
# are given in the paper "The Crystallographic Information File (CIF):       #
# a New Standard Archive File for Crystallography" by S. R. Hall, F. H.      #
# Allen and I. D. Brown [Acta Cryst. (1991), A47, 655-685].                  #
#                                                                            #
# The current version of the core CIF dictionary is obtainable from          #
# ftp://ftp.iucr.org/pub/cif_core.dic. The current version number is 2.4.    #
#                                                                            #
# Software is freely available for graphical display of the structure(s) in  #
# this CIF.  For information consult the CIF home page http://www.iucr.org/  #
# cif/home.html                                                              #
#                                                                            #
# This file may be used for bona fide research purposes within the           #
# scientific community so long as proper attribution is given to the journal # 
# article from which it was obtained.                                        #
#                                                                            #
##############################################################################
                                             
data_global
_audit_creation_method     'SHELXL-97'
_journal_date_recd_electronic     2009-12-17
_journal_date_accepted     2009-12-28
_journal_name_full     'Acta Crystallographica, Section E'
_journal_year     2010
_journal_volume     66
_journal_issue      2
_journal_page_first     o375
_journal_page_last     o375
_journal_paper_category     QO
_journal_coeditor_code     CI2994
_publ_contact_author_name     'Yu Luo-Ting'
_publ_contact_author_address
;
 State Key Laboratory of Biotherapy and Cancer Center, West China Hospital,
 West China Medical School, Sichuan University, Chengdu 610041,
 People's Republic of China
;
_publ_contact_author_email     yuluot@scu.edu.cn
_publ_contact_author_fax     '?'
_publ_contact_author_phone     '86-28-85503817'
_publ_section_title
;
2-(<i>N</i>-Methylcarbamoyl)-4-{4-[3-\
(trifluoromethyl)benzamido]phenoxy}pyridinium
4-methylbenzenesulfonate monohydrate
;
loop_
    _publ_author_name
    _publ_author_footnote
    _publ_author_address
    'Zhao Wang' .
; State Key Laboratory of Biotherapy and Cancer Center
  West China Hospital
  West China Medical School
  Sichuan University
  Chengdu 610041
  People's Republic of China
;
    'Na-Na Meng' .
; State Key Laboratory of Biotherapy and Cancer Center
  West China Hospital
  West China Medical School
  Sichuan University
  Chengdu 610041
  People's Republic of China
;
    'Ting-Ting Huang' .
; State Key Laboratory of Biotherapy and Cancer Center
  West China Hospital
  West China Medical School
  Sichuan University
  Chengdu 610041
  People's Republic of China
;
    'Yong-Kui Zhang' .
; Department of Pharmaceutical and Bioengineering
  School of Chemical Engineering
  Sichuan University
  Chengdu 610065
  People's Republic of China
;
    'Luo-Ting Yu' .
; State Key Laboratory of Biotherapy and Cancer Center
  West China Hospital
  West China Medical School
  Sichuan University
  Chengdu 610041
  People's Republic of China
;
data_I
_chemical_name_systematic
;
2-(<i>N</i>-Methylcarbamoyl)-4-{4-[3-
(trifluoromethyl)benzamido]phenoxy}pyridinium
4-methylbenzenesulfonate monohydrate
;
_chemical_name_common     ?
_chemical_formula_moiety     'C21 H17 F3 N3 O3 +, C7 H7 O3 S -, H2 O'
_chemical_formula_sum     'C28 H26 F3 N3 O7 S'
_chemical_formula_iupac     'C21 H17 F3 N3 O3 +, C7 H7 O3 S -, H2 O'
_chemical_formula_weight     605.58
_symmetry_cell_setting     Triclinic
_symmetry_space_group_name_H-M     'P -1'
_symmetry_space_group_name_Hall     '-P 1'
loop_
    _symmetry_equiv_pos_as_xyz
    'x, y, z'
    '-x, -y, -z'
_cell_length_a     10.657(2)
_cell_length_b     16.000(3)
_cell_length_c     16.985(3)
_cell_angle_alpha     82.98(3)
_cell_angle_beta     75.63(3)
_cell_angle_gamma     81.62(3)
_cell_volume     2764.6(10)
_cell_formula_units_Z     4
_cell_measurement_reflns_used     8045
_cell_measurement_theta_min     1.70
_cell_measurement_theta_max     27.9
_cell_measurement_temperature     113(2)
_exptl_crystal_description     Block
_exptl_crystal_colour     colourless
_exptl_crystal_size_max     0.29
_exptl_crystal_size_mid     0.25
_exptl_crystal_size_min     0.22
_exptl_crystal_density_diffrn     1.455
_exptl_crystal_density_meas     ?
_exptl_crystal_density_method     'not measured'
_exptl_crystal_F_000     1256
_exptl_absorpt_coefficient_mu     0.190
_exptl_absorpt_correction_type     multi-scan
_exptl_absorpt_process_details     '(ABSCOR; Higashi, 1995)'
_exptl_absorpt_correction_T_min     0.9470
_exptl_absorpt_correction_T_max     0.9595
_exptl_special_details
;
Interpolation using  Int.Tab. Vol. C (1992) p. 523,Tab. 6.3.3.3
for values of muR in the range 0-2.5, and Int.Tab. Vol.II (1959)
p.302; Table 5.3.6 B for muR in the range 2.6-10.0.
The interpolation procedure of C.W.Dwiggins Jr (Acta Cryst.(1975)
A31,146-148) is used with some modification.
;
_diffrn_ambient_temperature     113(2)
_diffrn_radiation_type     MoK\a
_diffrn_radiation_wavelength     0.71073
_diffrn_radiation_source     'rotating anode'
_diffrn_radiation_monochromator     confocal
_diffrn_measurement_device_type     'Rigaku Saturn CCD area-detector'
_diffrn_measurement_method     '\w and \f scans'
_diffrn_detector_area_resol_mean     7.31
_diffrn_reflns_number     23339
_diffrn_reflns_av_R_equivalents     0.0365
_diffrn_reflns_av_sigmaI/netI     0.0665
_diffrn_reflns_theta_min     1.87
_diffrn_reflns_theta_max     27.87
_diffrn_reflns_theta_full     27.87
_diffrn_measured_fraction_theta_max     0.984
_diffrn_measured_fraction_theta_full     0.984
_diffrn_reflns_limit_h_min     -13
_diffrn_reflns_limit_h_max     14
_diffrn_reflns_limit_k_min     -21
_diffrn_reflns_limit_k_max     21
_diffrn_reflns_limit_l_min     -13
_diffrn_reflns_limit_l_max     22
_diffrn_standards_number     0
_diffrn_standards_interval_count     .
_diffrn_standards_interval_time     .
_diffrn_standards_decay_%     ?
_refine_special_details
;
Refinement of <i>F</i>^2^ against ALL reflections. The weighted <i>R</i>-factor
<i>wR</i> and goodness of fit <i>S</i> are based on <i>F</i>^2^, conventional
<i>R</i>-factors <i>R</i> are based on <i>F</i>, with <i>F</i> set to zero for
negative <i>F</i>^2^. The threshold expression of <i>F</i>^2^ >
\s(<i>F</i>^2^) is used only for calculating <i>R</i>-factors(gt) <i>etc</i>.
and is not relevant to the choice of reflections for refinement.
<i>R</i>-factors based on <i>F</i>^2^ are statistically about twice as large
as those based on <i>F</i>, and <i>R</i>- factors based on ALL data will be
even larger.
;
_reflns_number_total     12940
_reflns_number_gt     9042
_reflns_threshold_expression     I>2\s(I)
_refine_ls_structure_factor_coef     Fsqd
_refine_ls_matrix_type     full
_refine_ls_R_factor_all     0.0649
_refine_ls_R_factor_gt     0.0443
_refine_ls_wR_factor_gt     0.0994
_refine_ls_wR_factor_ref     0.1119
_refine_ls_goodness_of_fit_ref     1.016
_refine_ls_restrained_S_all     1.016
_refine_ls_number_reflns     12940
_refine_ls_number_parameters     802
_refine_ls_number_restraints     0
_refine_ls_hydrogen_treatment     mixed
_refine_ls_weighting_scheme     calc
_refine_ls_weighting_details
                 'calc w=1/[\s^2^(Fo^2^)+(0.0554P)^2^] where P=(Fo^2^+2Fc^2^)/3'
_atom_sites_solution_hydrogens     mixed
_atom_sites_solution_primary     direct
_atom_sites_solution_secondary     difmap
_refine_ls_shift/su_max     0.001
_refine_ls_shift/su_mean     0.000
_refine_diff_density_max     0.362
_refine_diff_density_min     -0.395
_refine_ls_extinction_method     '(SHELXL97; Sheldrick, 2008)'
_refine_ls_extinction_coef     0.0195(8)
_refine_ls_extinction_expression
                                  'Fc^*^=kFc[1+0.001xFc^2^\l^3^/sin(2\q)]^-1/4^'
loop_
    _atom_type_symbol
    _atom_type_description
    _atom_type_scat_dispersion_real
    _atom_type_scat_dispersion_imag
    _atom_type_scat_source
    'C' 'C' 0.0033 0.0016
                         'International Tables Vol C Tables 4.2.6.8 and 6.1.1.4'
    'H' 'H' 0.0000 0.0000
                         'International Tables Vol C Tables 4.2.6.8 and 6.1.1.4'
    'N' 'N' 0.0061 0.0033
                         'International Tables Vol C Tables 4.2.6.8 and 6.1.1.4'
    'O' 'O' 0.0106 0.0060
                         'International Tables Vol C Tables 4.2.6.8 and 6.1.1.4'
    'F' 'F' 0.0171 0.0103
                         'International Tables Vol C Tables 4.2.6.8 and 6.1.1.4'
    'S' 'S' 0.1246 0.1234
                         'International Tables Vol C Tables 4.2.6.8 and 6.1.1.4'
_computing_data_collection     'CrystalClear (Rigaku/MSC, 2005)'
_computing_cell_refinement     'CrystalClear (Rigaku/MSC, 2005)'
_computing_data_reduction     'CrystalClear (Rigaku/MSC, 2005)'
_computing_structure_solution     'SHELXS97 (Sheldrick, 2008)'
_computing_structure_refinement     'SHELXL97 (Sheldrick, 2008)'
_computing_molecular_graphics     'ORTEPIII (Burnett & Johnson, 1996)'
_computing_publication_material     'PLATON (Spek, 2009)'
loop_
    _atom_site_type_symbol
    _atom_site_label
    _atom_site_fract_x
    _atom_site_fract_y
    _atom_site_fract_z
    _atom_site_U_iso_or_equiv
    _atom_site_adp_type
    _atom_site_calc_flag
    _atom_site_refinement_flags
    _atom_site_occupancy
    _atom_site_disorder_assembly
    _atom_site_disorder_group
    S S1 0.91430(4) 0.14041(3) 0.05883(3) 0.01812(11) Uani d . 1 . .
    F F1 -0.34020(10) 0.61736(7) 1.15550(6) 0.0288(3) Uani d . 1 . .
    F F2 -0.22027(10) 0.66570(6) 1.04205(7) 0.0285(3) Uani d . 1 . .
    F F3 -0.42588(10) 0.66433(6) 1.05457(6) 0.0275(3) Uani d . 1 . .
    O O1 0.02637(12) 0.46121(8) 0.86161(8) 0.0272(3) Uani d . 1 . .
    O O2 0.40566(11) 0.19670(8) 0.63601(7) 0.0254(3) Uani d . 1 . .
    O O3 0.55988(12) 0.03690(9) 0.32473(8) 0.0325(3) Uani d . 1 . .
    O O4 0.85481(12) 0.06433(7) 0.09516(8) 0.0260(3) Uani d . 1 . .
    O O5 0.87361(11) 0.17359(7) -0.01677(7) 0.0214(3) Uani d . 1 . .
    O O6 1.05425(11) 0.13110(8) 0.04777(8) 0.0285(3) Uani d . 1 . .
    N N1 -0.01171(14) 0.32273(9) 0.87890(9) 0.0181(3) Uani d . 1 . .
    H H1N -0.0524(18) 0.2827(13) 0.9142(12) 0.032(6) Uiso d . 1 . .
    N N2 0.36243(13) 0.08092(10) 0.44574(9) 0.0200(3) Uani d . 1 . .
    H H2N 0.354(2) 0.0571(14) 0.3987(13) 0.045(7) Uiso d . 1 . .
    N N3 0.71041(14) 0.07959(10) 0.38048(9) 0.0217(3) Uani d . 1 . .
    H H3N 0.7301(19) 0.1030(13) 0.4207(12) 0.032(6) Uiso d . 1 . .
    C C1 -0.29467(16) 0.53268(10) 1.04459(10) 0.0167(3) Uani d . 1 . .
    C C2 -0.39162(16) 0.47909(11) 1.07203(10) 0.0196(4) Uani d . 1 . .
    H H2 -0.4703 0.4974 1.1094 0.023 Uiso calc R 1 . .
    C C3 -0.37330(16) 0.39950(11) 1.04486(10) 0.0196(4) Uani d . 1 . .
    H H3 -0.4388 0.3626 1.0644 0.024 Uiso calc R 1 . .
    C C4 -0.25946(15) 0.37292(10) 0.98901(10) 0.0179(4) Uani d . 1 . .
    H H4 -0.2476 0.3182 0.9701 0.022 Uiso calc R 1 . .
    C C5 -0.16238(16) 0.42665(10) 0.96064(10) 0.0169(3) Uani d . 1 . .
    C C6 -0.18014(16) 0.50646(10) 0.98895(10) 0.0178(4) Uani d . 1 . .
    H H6 -0.1141 0.5431 0.9703 0.021 Uiso calc R 1 . .
    C C7 -0.31815(16) 0.61905(11) 1.07397(11) 0.0206(4) Uani d . 1 . .
    C C8 -0.04016(16) 0.40543(11) 0.89624(10) 0.0186(4) Uani d . 1 . .
    C C9 0.09422(15) 0.29258(11) 0.81636(10) 0.0169(3) Uani d . 1 . .
    C C10 0.15109(16) 0.20909(11) 0.82654(11) 0.0218(4) Uani d . 1 . .
    H H10 0.1198 0.1745 0.8751 0.026 Uiso calc R 1 . .
    C C11 0.25314(17) 0.17617(11) 0.76617(11) 0.0242(4) Uani d . 1 . .
    H H11 0.2921 0.1192 0.7727 0.029 Uiso calc R 1 . .
    C C12 0.29695(16) 0.22781(12) 0.69646(10) 0.0211(4) Uani d . 1 . .
    C C13 0.24228(16) 0.31032(12) 0.68505(10) 0.0225(4) Uani d . 1 . .
    H H13 0.2744 0.3445 0.6364 0.027 Uiso calc R 1 . .
    C C14 0.14031(16) 0.34301(11) 0.74490(10) 0.0199(4) Uani d . 1 . .
    H H14 0.1015 0.3999 0.7374 0.024 Uiso calc R 1 . .
    C C15 0.38334(16) 0.15906(11) 0.57489(10) 0.0205(4) Uani d . 1 . .
    C C16 0.49500(16) 0.13655(11) 0.51394(11) 0.0219(4) Uani d . 1 . .
    H H16 0.5783 0.1482 0.5173 0.026 Uiso calc R 1 . .
    C C17 0.48196(16) 0.09764(11) 0.44978(10) 0.0194(4) Uani d . 1 . .
    C C18 0.25565(16) 0.10187(11) 0.50330(11) 0.0222(4) Uani d . 1 . .
    H H18 0.1736 0.0889 0.4989 0.027 Uiso calc R 1 . .
    C C19 0.26269(16) 0.14201(11) 0.56889(11) 0.0218(4) Uani d . 1 . .
    H H19 0.1862 0.1577 0.6093 0.026 Uiso calc R 1 . .
    C C20 0.59060(17) 0.06918(11) 0.37853(10) 0.0214(4) Uani d . 1 . .
    C C21 0.82469(16) 0.05376(13) 0.31621(11) 0.0272(4) Uani d . 1 . .
    H H21A 0.8044 0.0099 0.2874 0.041 Uiso calc R 1 . .
    H H21B 0.8982 0.0312 0.3407 0.041 Uiso calc R 1 . .
    H H21C 0.8478 0.1029 0.2776 0.041 Uiso calc R 1 . .
    C C22 0.84928(15) 0.21982(10) 0.12704(10) 0.0173(3) Uani d . 1 . .
    C C23 0.92194(17) 0.28484(11) 0.12897(11) 0.0226(4) Uani d . 1 . .
    H H23 1.0091 0.2839 0.0973 0.027 Uiso calc R 1 . .
    C C24 0.86702(17) 0.35103(11) 0.17704(11) 0.0251(4) Uani d . 1 . .
    H H24 0.9173 0.3951 0.1781 0.030 Uiso calc R 1 . .
    C C25 0.73932(17) 0.35394(11) 0.22376(11) 0.0226(4) Uani d . 1 . .
    C C26 0.66884(17) 0.28718(11) 0.22277(11) 0.0229(4) Uani d . 1 . .
    H H26 0.5827 0.2871 0.2559 0.027 Uiso calc R 1 . .
    C C27 0.72200(16) 0.22117(11) 0.17450(10) 0.0206(4) Uani d . 1 . .
    H H27 0.6719 0.1769 0.1737 0.025 Uiso calc R 1 . .
    C C28 0.67826(19) 0.42795(12) 0.27238(12) 0.0307(4) Uani d . 1 . .
    H H28A 0.7431 0.4670 0.2677 0.046 Uiso calc R 1 . .
    H H28B 0.6474 0.4075 0.3298 0.046 Uiso calc R 1 . .
    H H28C 0.6045 0.4576 0.2513 0.046 Uiso calc R 1 . .
    S S2 0.89838(4) 0.15086(3) 0.53643(3) 0.01848(11) Uani d . 1 . .
    F F4 -0.33636(13) 0.59319(8) 0.64537(7) 0.0474(3) Uani d . 1 . .
    F F5 -0.20384(11) 0.64667(8) 0.54200(8) 0.0406(3) Uani d . 1 . .
    F F6 -0.40474(11) 0.65049(8) 0.54127(8) 0.0467(3) Uani d . 1 . .
    O O7 0.01905(12) 0.47448(8) 0.32258(8) 0.0289(3) Uani d . 1 . .
    O O8 0.46040(10) 0.22239(7) 0.10696(7) 0.0178(3) Uani d . 1 . .
    O O9 0.65314(11) 0.03829(8) -0.18903(7) 0.0257(3) Uani d . 1 . .
    O O10 0.95419(11) 0.07396(7) 0.57676(7) 0.0228(3) Uani d . 1 . .
    O O11 0.99564(11) 0.19081(8) 0.47245(7) 0.0251(3) Uani d . 1 . .
    O O12 0.78472(11) 0.13747(9) 0.50857(8) 0.0313(3) Uani d . 1 . .
    N N4 0.02326(14) 0.33070(9) 0.34663(9) 0.0191(3) Uani d . 1 . .
    H H4N -0.0020(18) 0.2911(12) 0.3843(12) 0.027(5) Uiso d . 1 . .
    N N5 0.45081(13) 0.07662(9) -0.07060(9) 0.0163(3) Uani d . 1 . .
    H H5N 0.4452(19) 0.0439(13) -0.1111(12) 0.035(6) Uiso d . 1 . .
    N N6 0.79628(14) 0.08258(10) -0.12880(9) 0.0205(3) Uani d . 1 . .
    H H6N 0.8094(19) 0.1046(13) -0.0860(12) 0.033(6) Uiso d . 1 . .
    C C29 -0.27709(17) 0.51754(12) 0.52830(11) 0.0219(4) Uani d . 1 . .
    C C30 -0.36521(16) 0.45805(12) 0.55576(11) 0.0243(4) Uani d . 1 . .
    H H30 -0.4409 0.4700 0.5979 0.029 Uiso calc R 1 . .
    C C31 -0.34257(16) 0.38180(11) 0.52173(11) 0.0231(4) Uani d . 1 . .
    H H31 -0.4028 0.3413 0.5405 0.028 Uiso calc R 1 . .
    C C32 -0.23199(16) 0.36392(11) 0.46014(10) 0.0203(4) Uani d . 1 . .
    H H32 -0.2167 0.3112 0.4369 0.024 Uiso calc R 1 . .
    C C33 -0.14335(16) 0.42324(11) 0.43233(10) 0.0193(4) Uani d . 1 . .
    C C34 -0.16670(16) 0.50029(11) 0.46667(10) 0.0203(4) Uani d . 1 . .
    H H34 -0.1070 0.5411 0.4479 0.024 Uiso calc R 1 . .
    C C35 -0.30389(18) 0.60065(12) 0.56420(11) 0.0265(4) Uani d . 1 . .
    C C36 -0.02601(16) 0.41201(11) 0.36214(10) 0.0194(4) Uani d . 1 . .
    C C37 0.13333(15) 0.30592(10) 0.28415(10) 0.0168(3) Uani d . 1 . .
    C C38 0.19331(16) 0.22322(11) 0.29177(10) 0.0215(4) Uani d . 1 . .
    H H38 0.1601 0.1859 0.3378 0.026 Uiso calc R 1 . .
    C C39 0.30118(17) 0.19458(11) 0.23285(10) 0.0213(4) Uani d . 1 . .
    H H39 0.3430 0.1383 0.2385 0.026 Uiso calc R 1 . .
    C C40 0.34650(15) 0.24888(10) 0.16636(10) 0.0163(3) Uani d . 1 . .
    C C41 0.28742(16) 0.33076(11) 0.15683(10) 0.0184(4) Uani d . 1 . .
    H H41 0.3203 0.3672 0.1100 0.022 Uiso calc R 1 . .
    C C42 0.18004(16) 0.35979(11) 0.21560(10) 0.0190(4) Uani d . 1 . .
    H H42 0.1385 0.4161 0.2092 0.023 Uiso calc R 1 . .
    C C43 0.45035(15) 0.17280(10) 0.05117(10) 0.0142(3) Uani d . 1 . .
    C C44 0.56742(15) 0.14987(10) -0.00578(10) 0.0158(3) Uani d . 1 . .
    H H44 0.6470 0.1673 -0.0020 0.019 Uiso calc R 1 . .
    C C45 0.56476(15) 0.10210(10) -0.06671(10) 0.0161(3) Uani d . 1 . .
    C C46 0.33890(16) 0.09730(10) -0.01653(10) 0.0180(4) Uani d . 1 . .
    H H46 0.2609 0.0783 -0.0213 0.022 Uiso calc R 1 . .
    C C47 0.33494(15) 0.14550(10) 0.04570(10) 0.0173(3) Uani d . 1 . .
    H H47 0.2554 0.1599 0.0841 0.021 Uiso calc R 1 . .
    C C48 0.67809(16) 0.07187(10) -0.13396(10) 0.0176(4) Uani d . 1 . .
    C C49 0.91145(16) 0.05350(13) -0.19078(11) 0.0286(4) Uani d . 1 . .
    H H49A 0.9047 -0.0039 -0.2026 0.043 Uiso calc R 1 . .
    H H49B 0.9900 0.0530 -0.1705 0.043 Uiso calc R 1 . .
    H H49C 0.9167 0.0919 -0.2407 0.043 Uiso calc R 1 . .
    C C50 0.83936(16) 0.22327(11) 0.61150(10) 0.0187(4) Uani d . 1 . .
    C C51 0.91040(16) 0.28864(11) 0.61394(11) 0.0227(4) Uani d . 1 . .
    H H51 0.9926 0.2929 0.5768 0.027 Uiso calc R 1 . .
    C C52 0.86104(17) 0.34797(12) 0.67079(11) 0.0256(4) Uani d . 1 . .
    H H52 0.9097 0.3927 0.6723 0.031 Uiso calc R 1 . .
    C C53 0.74038(18) 0.34208(12) 0.72563(11) 0.0254(4) Uani d . 1 . .
    C C54 0.67206(18) 0.27478(12) 0.72337(11) 0.0264(4) Uani d . 1 . .
    H H54 0.5909 0.2695 0.7614 0.032 Uiso calc R 1 . .
    C C55 0.72004(16) 0.21541(11) 0.66682(11) 0.0231(4) Uani d . 1 . .
    H H55 0.6722 0.1700 0.6658 0.028 Uiso calc R 1 . .
    C C56 0.6846(2) 0.40946(13) 0.78350(12) 0.0356(5) Uani d . 1 . .
    H H56A 0.7526 0.4444 0.7842 0.053 Uiso calc R 1 . .
    H H56B 0.6525 0.3826 0.8385 0.053 Uiso calc R 1 . .
    H H56C 0.6123 0.4453 0.7655 0.053 Uiso calc R 1 . .
    O O13 0.25378(14) 0.01762(8) 0.34427(8) 0.0264(3) Uani d . 1 . .
    H H1O 0.282(3) 0.0026(17) 0.2890(18) 0.083(10) Uiso d . 1 . .
    H H2O 0.182(2) -0.0068(16) 0.3634(15) 0.064(8) Uiso d . 1 . .
    O O14 0.38900(14) -0.02701(9) -0.15984(9) 0.0258(3) Uani d . 1 . .
    H H3O 0.297(3) -0.0464(16) -0.1373(15) 0.072(8) Uiso d . 1 . .
    H H4O 0.403(3) -0.0305(17) -0.2053(16) 0.061(9) Uiso d . 1 . .
loop_
    _atom_site_aniso_label
    _atom_site_aniso_U_11
    _atom_site_aniso_U_22
    _atom_site_aniso_U_33
    _atom_site_aniso_U_12
    _atom_site_aniso_U_13
    _atom_site_aniso_U_23
    S1 0.0125(2) 0.0206(2) 0.0205(2) -0.00281(16) -0.00165(16) -0.00267(17)
    F1 0.0400(6) 0.0285(6) 0.0188(5) -0.0017(5) -0.0061(5) -0.0103(4)
    F2 0.0277(6) 0.0210(5) 0.0367(6) -0.0064(4) -0.0023(5) -0.0092(5)
    F3 0.0278(6) 0.0207(5) 0.0340(6) 0.0061(4) -0.0108(5) -0.0059(5)
    O1 0.0274(7) 0.0193(6) 0.0304(7) -0.0068(5) 0.0063(6) -0.0077(5)
    O2 0.0157(6) 0.0384(8) 0.0221(7) 0.0004(5) 0.0002(5) -0.0160(6)
    O3 0.0228(7) 0.0542(9) 0.0224(7) -0.0067(6) -0.0008(6) -0.0172(6)
    O4 0.0254(7) 0.0191(6) 0.0299(7) -0.0053(5) 0.0020(6) -0.0027(5)
    O5 0.0209(6) 0.0235(6) 0.0203(6) -0.0028(5) -0.0047(5) -0.0045(5)
    O6 0.0123(6) 0.0391(8) 0.0344(8) -0.0004(5) -0.0038(5) -0.0108(6)
    N1 0.0181(7) 0.0149(7) 0.0195(8) -0.0028(6) 0.0003(6) -0.0030(6)
    N2 0.0158(7) 0.0271(8) 0.0170(8) -0.0005(6) -0.0034(6) -0.0039(6)
    N3 0.0162(7) 0.0318(9) 0.0160(8) 0.0004(6) -0.0008(6) -0.0082(7)
    C1 0.0190(9) 0.0158(8) 0.0158(8) 0.0017(7) -0.0062(7) -0.0037(7)
    C2 0.0160(8) 0.0228(9) 0.0176(9) 0.0022(7) -0.0017(7) -0.0026(7)
    C3 0.0156(8) 0.0200(9) 0.0236(9) -0.0031(7) -0.0045(7) -0.0019(7)
    C4 0.0179(8) 0.0157(8) 0.0205(9) -0.0002(7) -0.0050(7) -0.0041(7)
    C5 0.0171(8) 0.0180(8) 0.0150(8) 0.0015(7) -0.0042(7) -0.0028(7)
    C6 0.0181(8) 0.0184(8) 0.0172(8) -0.0022(7) -0.0050(7) -0.0007(7)
    C7 0.0205(9) 0.0215(9) 0.0196(9) -0.0003(7) -0.0049(7) -0.0031(7)
    C8 0.0183(8) 0.0190(8) 0.0184(9) -0.0020(7) -0.0031(7) -0.0036(7)
    C9 0.0151(8) 0.0204(8) 0.0156(8) -0.0018(7) -0.0020(7) -0.0063(7)
    C10 0.0230(9) 0.0202(9) 0.0208(9) -0.0019(7) -0.0024(7) -0.0027(7)
    C11 0.0253(10) 0.0210(9) 0.0255(10) 0.0033(7) -0.0053(8) -0.0077(8)
    C12 0.0144(8) 0.0313(10) 0.0176(9) 0.0007(7) -0.0013(7) -0.0107(7)
    C13 0.0208(9) 0.0296(10) 0.0162(9) -0.0036(7) -0.0016(7) -0.0034(7)
    C14 0.0190(9) 0.0192(9) 0.0211(9) -0.0005(7) -0.0043(7) -0.0030(7)
    C15 0.0214(9) 0.0226(9) 0.0166(9) 0.0023(7) -0.0042(7) -0.0049(7)
    C16 0.0131(8) 0.0305(10) 0.0215(9) -0.0003(7) -0.0033(7) -0.0046(8)
    C17 0.0168(8) 0.0241(9) 0.0158(8) 0.0015(7) -0.0028(7) -0.0028(7)
    C18 0.0145(8) 0.0289(10) 0.0225(9) 0.0010(7) -0.0043(7) -0.0047(8)
    C19 0.0143(8) 0.0281(10) 0.0204(9) 0.0024(7) -0.0003(7) -0.0057(7)
    C20 0.0190(9) 0.0282(10) 0.0161(9) -0.0006(7) -0.0022(7) -0.0048(7)
    C21 0.0184(9) 0.0386(11) 0.0197(9) 0.0026(8) 0.0032(7) -0.0068(8)
    C22 0.0161(8) 0.0190(8) 0.0174(8) -0.0022(7) -0.0057(7) -0.0007(7)
    C23 0.0189(9) 0.0263(9) 0.0238(9) -0.0086(7) -0.0049(7) -0.0002(8)
    C24 0.0299(10) 0.0242(9) 0.0266(10) -0.0099(8) -0.0130(8) -0.0020(8)
    C25 0.0291(10) 0.0208(9) 0.0191(9) -0.0008(7) -0.0100(8) 0.0002(7)
    C26 0.0203(9) 0.0242(9) 0.0226(9) -0.0017(7) -0.0030(7) -0.0020(8)
    C27 0.0181(9) 0.0210(9) 0.0228(9) -0.0054(7) -0.0040(7) -0.0002(7)
    C28 0.0410(12) 0.0257(10) 0.0281(10) 0.0005(9) -0.0136(9) -0.0064(8)
    S2 0.0133(2) 0.0236(2) 0.0168(2) -0.00178(16) -0.00035(16) -0.00240(17)
    F4 0.0669(9) 0.0492(8) 0.0233(6) -0.0057(7) 0.0001(6) -0.0166(6)
    F5 0.0324(6) 0.0391(7) 0.0499(8) -0.0093(5) 0.0031(6) -0.0229(6)
    F6 0.0403(7) 0.0371(7) 0.0691(9) 0.0175(6) -0.0280(7) -0.0244(6)
    O7 0.0340(7) 0.0178(6) 0.0265(7) -0.0013(5) 0.0079(6) -0.0025(5)
    O8 0.0152(6) 0.0194(6) 0.0179(6) -0.0024(5) 0.0009(5) -0.0078(5)
    O9 0.0219(7) 0.0366(8) 0.0201(7) -0.0083(5) 0.0001(5) -0.0127(6)
    O10 0.0208(6) 0.0206(6) 0.0231(7) -0.0024(5) 0.0005(5) 0.0012(5)
    O11 0.0220(6) 0.0270(7) 0.0193(6) -0.0007(5) 0.0043(5) 0.0035(5)
    O12 0.0171(6) 0.0523(9) 0.0273(7) -0.0001(6) -0.0057(6) -0.0185(6)
    N4 0.0205(8) 0.0179(7) 0.0151(7) -0.0009(6) 0.0011(6) -0.0002(6)
    N5 0.0159(7) 0.0184(7) 0.0156(7) -0.0031(6) -0.0039(6) -0.0034(6)
    N6 0.0148(7) 0.0281(8) 0.0183(8) -0.0019(6) -0.0008(6) -0.0080(7)
    C29 0.0210(9) 0.0266(9) 0.0180(9) 0.0043(7) -0.0073(7) -0.0041(7)
    C30 0.0166(9) 0.0343(11) 0.0193(9) 0.0023(8) -0.0007(7) -0.0055(8)
    C31 0.0153(9) 0.0283(10) 0.0249(10) -0.0030(7) -0.0043(7) 0.0005(8)
    C32 0.0197(9) 0.0209(9) 0.0205(9) 0.0019(7) -0.0076(7) -0.0025(7)
    C33 0.0168(8) 0.0226(9) 0.0167(8) 0.0027(7) -0.0037(7) -0.0010(7)
    C34 0.0201(9) 0.0220(9) 0.0171(9) 0.0004(7) -0.0029(7) -0.0012(7)
    C35 0.0228(10) 0.0337(11) 0.0215(10) 0.0013(8) -0.0023(8) -0.0081(8)
    C36 0.0187(9) 0.0202(9) 0.0183(9) 0.0000(7) -0.0035(7) -0.0033(7)
    C37 0.0156(8) 0.0197(8) 0.0147(8) -0.0009(7) -0.0021(7) -0.0039(7)
    C38 0.0238(9) 0.0196(9) 0.0175(9) -0.0022(7) 0.0009(7) 0.0005(7)
    C39 0.0247(9) 0.0143(8) 0.0224(9) 0.0006(7) -0.0020(7) -0.0025(7)
    C40 0.0124(8) 0.0219(9) 0.0145(8) -0.0034(6) 0.0000(6) -0.0056(7)
    C41 0.0202(9) 0.0198(8) 0.0144(8) -0.0048(7) -0.0019(7) 0.0004(7)
    C42 0.0202(9) 0.0169(8) 0.0186(9) 0.0006(7) -0.0041(7) -0.0006(7)
    C43 0.0155(8) 0.0116(7) 0.0146(8) -0.0021(6) -0.0013(6) -0.0021(6)
    C44 0.0127(8) 0.0164(8) 0.0186(8) -0.0035(6) -0.0036(7) -0.0005(7)
    C45 0.0144(8) 0.0176(8) 0.0154(8) -0.0013(6) -0.0035(7) 0.0010(7)
    C46 0.0143(8) 0.0210(8) 0.0185(9) -0.0036(7) -0.0027(7) -0.0015(7)
    C47 0.0127(8) 0.0195(8) 0.0179(8) -0.0010(6) -0.0004(7) -0.0026(7)
    C48 0.0171(8) 0.0181(8) 0.0161(8) -0.0017(7) -0.0010(7) -0.0025(7)
    C49 0.0173(9) 0.0412(12) 0.0252(10) -0.0013(8) 0.0029(8) -0.0134(9)
    C50 0.0165(8) 0.0228(9) 0.0147(8) 0.0001(7) -0.0023(7) 0.0001(7)
    C51 0.0146(8) 0.0283(10) 0.0236(9) -0.0034(7) -0.0026(7) 0.0000(8)
    C52 0.0238(10) 0.0282(10) 0.0269(10) -0.0049(8) -0.0087(8) -0.0034(8)
    C53 0.0298(10) 0.0269(10) 0.0180(9) 0.0039(8) -0.0065(8) -0.0028(8)
    C54 0.0243(10) 0.0294(10) 0.0213(10) -0.0007(8) 0.0022(8) -0.0039(8)
    C55 0.0208(9) 0.0238(9) 0.0217(9) -0.0039(7) 0.0004(7) -0.0005(7)
    C56 0.0434(12) 0.0340(11) 0.0278(11) 0.0036(10) -0.0063(9) -0.0107(9)
    O13 0.0305(8) 0.0296(7) 0.0201(7) -0.0153(6) 0.0010(6) -0.0070(6)
    O14 0.0305(8) 0.0305(7) 0.0196(7) -0.0139(6) -0.0040(6) -0.0064(6)
_geom_special_details
;
All e.s.d.'s (except the e.s.d. in the dihedral angle between two l.s. planes)
are estimated using the full covariance matrix. The cell e.s.d.'s are taken
into account individually in the estimation of e.s.d.'s in distances, angles
and torsion angles; correlations between e.s.d.'s in cell parameters are only
used when they are defined by crystal symmetry. An approximate (isotropic)
treatment of cell e.s.d.'s is used for estimating e.s.d.'s involving l.s.
planes.
;
loop_
    _geom_bond_atom_site_label_1
    _geom_bond_atom_site_label_2
    _geom_bond_site_symmetry_2
    _geom_bond_distance
    _geom_bond_publ_flag
    S1 O6 . 1.4440(12) ?
    S1 O4 . 1.4532(13) ?
    S1 O5 . 1.4703(13) ?
    S1 C22 . 1.7725(19) ?
    F1 C7 . 1.343(2) ?
    F2 C7 . 1.337(2) ?
    F3 C7 . 1.3560(19) ?
    O1 C8 . 1.222(2) ?
    O2 C15 . 1.347(2) ?
    O2 C12 . 1.418(2) ?
    O3 C20 . 1.234(2) ?
    N1 C8 . 1.365(2) ?
    N1 C9 . 1.417(2) ?
    N1 H1N . 0.903(19) ?
    N2 C18 . 1.334(2) ?
    N2 C17 . 1.359(2) ?
    N2 H2N . 0.96(2) ?
    N3 C20 . 1.320(2) ?
    N3 C21 . 1.466(2) ?
    N3 H3N . 0.90(2) ?
    C1 C6 . 1.391(2) ?
    C1 C2 . 1.393(2) ?
    C1 C7 . 1.492(2) ?
    C2 C3 . 1.378(2) ?
    C2 H2 . 0.95 ?
    C3 C4 . 1.389(2) ?
    C3 H3 . 0.95 ?
    C4 C5 . 1.397(2) ?
    C4 H4 . 0.95 ?
    C5 C6 . 1.390(2) ?
    C5 C8 . 1.504(2) ?
    C6 H6 . 0.95 ?
    C9 C10 . 1.393(2) ?
    C9 C14 . 1.395(2) ?
    C10 C11 . 1.387(2) ?
    C10 H10 . 0.95 ?
    C11 C12 . 1.379(2) ?
    C11 H11 . 0.95 ?
    C12 C13 . 1.374(2) ?
    C13 C14 . 1.380(2) ?
    C13 H13 . 0.95 ?
    C14 H14 . 0.95 ?
    C15 C19 . 1.383(2) ?
    C15 C16 . 1.404(2) ?
    C16 C17 . 1.364(2) ?
    C16 H16 . 0.95 ?
    C17 C20 . 1.516(2) ?
    C18 C19 . 1.375(3) ?
    C18 H18 . 0.95 ?
    C19 H19 . 0.95 ?
    C21 H21A . 0.98 ?
    C21 H21B . 0.98 ?
    C21 H21C . 0.98 ?
    C22 C23 . 1.392(2) ?
    C22 C27 . 1.394(2) ?
    C23 C24 . 1.387(3) ?
    C23 H23 . 0.95 ?
    C24 C25 . 1.392(2) ?
    C24 H24 . 0.95 ?
    C25 C26 . 1.396(3) ?
    C25 C28 . 1.502(3) ?
    C26 C27 . 1.384(3) ?
    C26 H26 . 0.95 ?
    C27 H27 . 0.95 ?
    C28 H28A . 0.98 ?
    C28 H28B . 0.98 ?
    C28 H28C . 0.98 ?
    S2 O10 . 1.4560(12) ?
    S2 O12 . 1.4568(13) ?
    S2 O11 . 1.4590(13) ?
    S2 C50 . 1.7648(19) ?
    F4 C35 . 1.331(2) ?
    F5 C35 . 1.335(2) ?
    F6 C35 . 1.351(2) ?
    O7 C36 . 1.224(2) ?
    O8 C43 . 1.341(2) ?
    O8 C40 . 1.4206(19) ?
    O9 C48 . 1.234(2) ?
    N4 C36 . 1.361(2) ?
    N4 C37 . 1.417(2) ?
    N4 H4N . 0.864(19) ?
    N5 C46 . 1.338(2) ?
    N5 C45 . 1.355(2) ?
    N5 H5N . 0.93(2) ?
    N6 C48 . 1.321(2) ?
    N6 C49 . 1.464(2) ?
    N6 H6N . 0.89(2) ?
    C29 C34 . 1.386(2) ?
    C29 C30 . 1.393(3) ?
    C29 C35 . 1.491(3) ?
    C30 C31 . 1.378(3) ?
    C30 H30 . 0.95 ?
    C31 C32 . 1.389(2) ?
    C31 H31 . 0.95 ?
    C32 C33 . 1.395(2) ?
    C32 H32 . 0.95 ?
    C33 C34 . 1.391(2) ?
    C33 C36 . 1.505(2) ?
    C34 H34 . 0.95 ?
    C37 C38 . 1.389(2) ?
    C37 C42 . 1.392(2) ?
    C38 C39 . 1.386(2) ?
    C38 H38 . 0.95 ?
    C39 C40 . 1.370(2) ?
    C39 H39 . 0.95 ?
    C40 C41 . 1.377(2) ?
    C41 C42 . 1.383(2) ?
    C41 H41 . 0.95 ?
    C42 H42 . 0.95 ?
    C43 C47 . 1.391(2) ?
    C43 C44 . 1.408(2) ?
    C44 C45 . 1.367(2) ?
    C44 H44 . 0.95 ?
    C45 C48 . 1.509(2) ?
    C46 C47 . 1.372(2) ?
    C46 H46 . 0.95 ?
    C47 H47 . 0.95 ?
    C49 H49A . 0.98 ?
    C49 H49B . 0.98 ?
    C49 H49C . 0.98 ?
    C50 C51 . 1.388(3) ?
    C50 C55 . 1.393(2) ?
    C51 C52 . 1.392(3) ?
    C51 H51 . 0.95 ?
    C52 C53 . 1.396(2) ?
    C52 H52 . 0.95 ?
    C53 C54 . 1.394(3) ?
    C53 C56 . 1.505(3) ?
    C54 C55 . 1.387(3) ?
    C54 H54 . 0.95 ?
    C55 H55 . 0.95 ?
    C56 H56A . 0.98 ?
    C56 H56B . 0.98 ?
    C56 H56C . 0.98 ?
    O13 H1O . 0.96(3) ?
    O13 H2O . 0.88(3) ?
    O14 H3O . 1.04(3) ?
    O14 H4O . 0.76(3) ?
loop_
    _geom_angle_atom_site_label_1
    _geom_angle_atom_site_label_2
    _geom_angle_atom_site_label_3
    _geom_angle_site_symmetry_1
    _geom_angle_site_symmetry_3
    _geom_angle
    _geom_angle_publ_flag
    O6 S1 O4 . . 114.09(8) ?
    O6 S1 O5 . . 112.25(8) ?
    O4 S1 O5 . . 111.11(8) ?
    O6 S1 C22 . . 106.77(9) ?
    O4 S1 C22 . . 106.97(8) ?
    O5 S1 C22 . . 105.00(7) ?
    C15 O2 C12 . . 118.33(14) ?
    C8 N1 C9 . . 123.99(14) ?
    C8 N1 H1N . . 119.0(13) ?
    C9 N1 H1N . . 116.0(12) ?
    C18 N2 C17 . . 121.63(17) ?
    C18 N2 H2N . . 119.1(13) ?
    C17 N2 H2N . . 119.2(13) ?
    C20 N3 C21 . . 122.60(16) ?
    C20 N3 H3N . . 123.8(13) ?
    C21 N3 H3N . . 113.5(13) ?
    C6 C1 C2 . . 120.13(16) ?
    C6 C1 C7 . . 121.06(16) ?
    C2 C1 C7 . . 118.78(15) ?
    C3 C2 C1 . . 119.97(15) ?
    C3 C2 H2 . . 120.0 ?
    C1 C2 H2 . . 120.0 ?
    C2 C3 C4 . . 120.29(16) ?
    C2 C3 H3 . . 119.9 ?
    C4 C3 H3 . . 119.9 ?
    C3 C4 C5 . . 120.04(16) ?
    C3 C4 H4 . . 120.0 ?
    C5 C4 H4 . . 120.0 ?
    C6 C5 C4 . . 119.63(15) ?
    C6 C5 C8 . . 116.66(15) ?
    C4 C5 C8 . . 123.61(16) ?
    C5 C6 C1 . . 119.93(16) ?
    C5 C6 H6 . . 120.0 ?
    C1 C6 H6 . . 120.0 ?
    F2 C7 F1 . . 107.09(15) ?
    F2 C7 F3 . . 106.08(13) ?
    F1 C7 F3 . . 105.21(14) ?
    F2 C7 C1 . . 113.63(14) ?
    F1 C7 C1 . . 113.00(14) ?
    F3 C7 C1 . . 111.24(15) ?
    O1 C8 N1 . . 123.59(16) ?
    O1 C8 C5 . . 120.05(15) ?
    N1 C8 C5 . . 116.35(15) ?
    C10 C9 C14 . . 119.63(15) ?
    C10 C9 N1 . . 118.25(15) ?
    C14 C9 N1 . . 122.10(15) ?
    C11 C10 C9 . . 120.33(16) ?
    C11 C10 H10 . . 119.8 ?
    C9 C10 H10 . . 119.8 ?
    C12 C11 C10 . . 118.63(16) ?
    C12 C11 H11 . . 120.7 ?
    C10 C11 H11 . . 120.7 ?
    C13 C12 C11 . . 122.05(16) ?
    C13 C12 O2 . . 118.48(15) ?
    C11 C12 O2 . . 119.40(15) ?
    C12 C13 C14 . . 119.37(16) ?
    C12 C13 H13 . . 120.3 ?
    C14 C13 H13 . . 120.3 ?
    C13 C14 C9 . . 119.99(15) ?
    C13 C14 H14 . . 120.0 ?
    C9 C14 H14 . . 120.0 ?
    O2 C15 C19 . . 125.35(16) ?
    O2 C15 C16 . . 114.78(16) ?
    C19 C15 C16 . . 119.87(17) ?
    C17 C16 C15 . . 118.94(16) ?
    C17 C16 H16 . . 120.5 ?
    C15 C16 H16 . . 120.5 ?
    N2 C17 C16 . . 120.01(16) ?
    N2 C17 C20 . . 113.60(16) ?
    C16 C17 C20 . . 126.40(16) ?
    N2 C18 C19 . . 120.92(17) ?
    N2 C18 H18 . . 119.5 ?
    C19 C18 H18 . . 119.5 ?
    C18 C19 C15 . . 118.63(16) ?
    C18 C19 H19 . . 120.7 ?
    C15 C19 H19 . . 120.7 ?
    O3 C20 N3 . . 125.72(17) ?
    O3 C20 C17 . . 117.36(16) ?
    N3 C20 C17 . . 116.90(16) ?
    N3 C21 H21A . . 109.5 ?
    N3 C21 H21B . . 109.5 ?
    H21A C21 H21B . . 109.5 ?
    N3 C21 H21C . . 109.5 ?
    H21A C21 H21C . . 109.5 ?
    H21B C21 H21C . . 109.5 ?
    C23 C22 C27 . . 119.59(16) ?
    C23 C22 S1 . . 119.91(13) ?
    C27 C22 S1 . . 120.33(14) ?
    C24 C23 C22 . . 120.01(16) ?
    C24 C23 H23 . . 120.0 ?
    C22 C23 H23 . . 120.0 ?
    C23 C24 C25 . . 121.05(18) ?
    C23 C24 H24 . . 119.5 ?
    C25 C24 H24 . . 119.5 ?
    C24 C25 C26 . . 118.24(17) ?
    C24 C25 C28 . . 120.76(18) ?
    C26 C25 C28 . . 120.98(17) ?
    C27 C26 C25 . . 121.28(17) ?
    C27 C26 H26 . . 119.4 ?
    C25 C26 H26 . . 119.4 ?
    C26 C27 C22 . . 119.79(17) ?
    C26 C27 H27 . . 120.1 ?
    C22 C27 H27 . . 120.1 ?
    C25 C28 H28A . . 109.5 ?
    C25 C28 H28B . . 109.5 ?
    H28A C28 H28B . . 109.5 ?
    C25 C28 H28C . . 109.5 ?
    H28A C28 H28C . . 109.5 ?
    H28B C28 H28C . . 109.5 ?
    O10 S2 O12 . . 112.30(8) ?
    O10 S2 O11 . . 112.48(7) ?
    O12 S2 O11 . . 112.90(8) ?
    O10 S2 C50 . . 106.43(8) ?
    O12 S2 C50 . . 105.44(8) ?
    O11 S2 C50 . . 106.64(8) ?
    C43 O8 C40 . . 118.78(13) ?
    C36 N4 C37 . . 125.67(14) ?
    C36 N4 H4N . . 117.1(13) ?
    C37 N4 H4N . . 115.5(12) ?
    C46 N5 C45 . . 121.95(16) ?
    C46 N5 H5N . . 115.8(12) ?
    C45 N5 H5N . . 122.3(12) ?
    C48 N6 C49 . . 120.78(16) ?
    C48 N6 H6N . . 121.5(13) ?
    C49 N6 H6N . . 117.6(13) ?
    C34 C29 C30 . . 120.15(17) ?
    C34 C29 C35 . . 120.23(17) ?
    C30 C29 C35 . . 119.60(16) ?
    C31 C30 C29 . . 119.98(16) ?
    C31 C30 H30 . . 120.0 ?
    C29 C30 H30 . . 120.0 ?
    C30 C31 C32 . . 120.23(17) ?
    C30 C31 H31 . . 119.9 ?
    C32 C31 H31 . . 119.9 ?
    C31 C32 C33 . . 120.09(17) ?
    C31 C32 H32 . . 120.0 ?
    C33 C32 H32 . . 120.0 ?
    C34 C33 C32 . . 119.55(16) ?
    C34 C33 C36 . . 116.51(16) ?
    C32 C33 C36 . . 123.80(16) ?
    C29 C34 C33 . . 120.01(17) ?
    C29 C34 H34 . . 120.0 ?
    C33 C34 H34 . . 120.0 ?
    F4 C35 F5 . . 106.54(17) ?
    F4 C35 F6 . . 105.35(15) ?
    F5 C35 F6 . . 105.35(16) ?
    F4 C35 C29 . . 113.27(16) ?
    F5 C35 C29 . . 113.77(15) ?
    F6 C35 C29 . . 111.86(16) ?
    O7 C36 N4 . . 123.94(16) ?
    O7 C36 C33 . . 119.63(15) ?
    N4 C36 C33 . . 116.43(15) ?
    C38 C37 C42 . . 119.61(15) ?
    C38 C37 N4 . . 117.50(14) ?
    C42 C37 N4 . . 122.86(14) ?
    C39 C38 C37 . . 120.61(15) ?
    C39 C38 H38 . . 119.7 ?
    C37 C38 H38 . . 119.7 ?
    C40 C39 C38 . . 118.84(15) ?
    C40 C39 H39 . . 120.6 ?
    C38 C39 H39 . . 120.6 ?
    C39 C40 C41 . . 121.60(15) ?
    C39 C40 O8 . . 119.96(14) ?
    C41 C40 O8 . . 118.38(14) ?
    C40 C41 C42 . . 119.81(15) ?
    C40 C41 H41 . . 120.1 ?
    C42 C41 H41 . . 120.1 ?
    C41 C42 C37 . . 119.50(15) ?
    C41 C42 H42 . . 120.2 ?
    C37 C42 H42 . . 120.2 ?
    O8 C43 C47 . . 124.88(15) ?
    O8 C43 C44 . . 115.22(15) ?
    C47 C43 C44 . . 119.88(16) ?
    C45 C44 C43 . . 118.96(16) ?
    C45 C44 H44 . . 120.5 ?
    C43 C44 H44 . . 120.5 ?
    N5 C45 C44 . . 119.81(15) ?
    N5 C45 C48 . . 112.88(15) ?
    C44 C45 C48 . . 127.31(16) ?
    N5 C46 C47 . . 121.05(16) ?
    N5 C46 H46 . . 119.5 ?
    C47 C46 H46 . . 119.5 ?
    C46 C47 C43 . . 118.33(15) ?
    C46 C47 H47 . . 120.8 ?
    C43 C47 H47 . . 120.8 ?
    O9 C48 N6 . . 125.13(16) ?
    O9 C48 C45 . . 117.39(15) ?
    N6 C48 C45 . . 117.48(16) ?
    N6 C49 H49A . . 109.5 ?
    N6 C49 H49B . . 109.5 ?
    H49A C49 H49B . . 109.5 ?
    N6 C49 H49C . . 109.5 ?
    H49A C49 H49C . . 109.5 ?
    H49B C49 H49C . . 109.5 ?
    C51 C50 C55 . . 120.47(17) ?
    C51 C50 S2 . . 119.94(13) ?
    C55 C50 S2 . . 119.58(15) ?
    C50 C51 C52 . . 119.92(16) ?
    C50 C51 H51 . . 120.0 ?
    C52 C51 H51 . . 120.0 ?
    C51 C52 C53 . . 120.39(18) ?
    C51 C52 H52 . . 119.8 ?
    C53 C52 H52 . . 119.8 ?
    C54 C53 C52 . . 118.73(17) ?
    C54 C53 C56 . . 121.40(18) ?
    C52 C53 C56 . . 119.83(19) ?
    C55 C54 C53 . . 121.39(17) ?
    C55 C54 H54 . . 119.3 ?
    C53 C54 H54 . . 119.3 ?
    C54 C55 C50 . . 119.06(18) ?
    C54 C55 H55 . . 120.5 ?
    C50 C55 H55 . . 120.5 ?
    C53 C56 H56A . . 109.5 ?
    C53 C56 H56B . . 109.5 ?
    H56A C56 H56B . . 109.5 ?
    C53 C56 H56C . . 109.5 ?
    H56A C56 H56C . . 109.5 ?
    H56B C56 H56C . . 109.5 ?
    H1O O13 H2O . . 103(2) ?
    H3O O14 H4O . . 105(2) ?
loop_
    _geom_torsion_atom_site_label_1
    _geom_torsion_atom_site_label_2
    _geom_torsion_atom_site_label_3
    _geom_torsion_atom_site_label_4
    _geom_torsion_site_symmetry_1
    _geom_torsion_site_symmetry_2
    _geom_torsion_site_symmetry_3
    _geom_torsion_site_symmetry_4
    _geom_torsion
    _geom_torsion_publ_flag
    C6 C1 C2 C3 . . . . 0.9(2) ?
    C7 C1 C2 C3 . . . . 178.98(15) ?
    C1 C2 C3 C4 . . . . -1.2(2) ?
    C2 C3 C4 C5 . . . . 0.6(2) ?
    C3 C4 C5 C6 . . . . 0.4(2) ?
    C3 C4 C5 C8 . . . . -175.89(15) ?
    C4 C5 C6 C1 . . . . -0.6(2) ?
    C8 C5 C6 C1 . . . . 175.86(14) ?
    C2 C1 C6 C5 . . . . 0.0(2) ?
    C7 C1 C6 C5 . . . . -178.03(15) ?
    C6 C1 C7 F2 . . . . -0.2(2) ?
    C2 C1 C7 F2 . . . . -178.28(14) ?
    C6 C1 C7 F1 . . . . -122.49(16) ?
    C2 C1 C7 F1 . . . . 59.4(2) ?
    C6 C1 C7 F3 . . . . 119.43(16) ?
    C2 C1 C7 F3 . . . . -58.7(2) ?
    C9 N1 C8 O1 . . . . -3.2(3) ?
    C9 N1 C8 C5 . . . . 175.56(14) ?
    C6 C5 C8 O1 . . . . -12.3(2) ?
    C4 C5 C8 O1 . . . . 164.08(16) ?
    C6 C5 C8 N1 . . . . 168.98(15) ?
    C4 C5 C8 N1 . . . . -14.7(2) ?
    C8 N1 C9 C10 . . . . 150.58(17) ?
    C8 N1 C9 C14 . . . . -31.0(3) ?
    C14 C9 C10 C11 . . . . 0.1(3) ?
    N1 C9 C10 C11 . . . . 178.57(16) ?
    C9 C10 C11 C12 . . . . 0.2(3) ?
    C10 C11 C12 C13 . . . . -0.3(3) ?
    C10 C11 C12 O2 . . . . 176.66(16) ?
    C15 O2 C12 C13 . . . . -90.9(2) ?
    C15 O2 C12 C11 . . . . 92.0(2) ?
    C11 C12 C13 C14 . . . . 0.0(3) ?
    O2 C12 C13 C14 . . . . -177.00(16) ?
    C12 C13 C14 C9 . . . . 0.4(3) ?
    C10 C9 C14 C13 . . . . -0.4(3) ?
    N1 C9 C14 C13 . . . . -178.83(16) ?
    C12 O2 C15 C19 . . . . -5.2(3) ?
    C12 O2 C15 C16 . . . . 174.82(14) ?
    O2 C15 C16 C17 . . . . 179.65(16) ?
    C19 C15 C16 C17 . . . . -0.3(2) ?
    C18 N2 C17 C16 . . . . 0.2(3) ?
    C18 N2 C17 C20 . . . . -179.84(14) ?
    C15 C16 C17 N2 . . . . -0.3(3) ?
    C15 C16 C17 C20 . . . . 179.75(15) ?
    C17 N2 C18 C19 . . . . 0.5(3) ?
    N2 C18 C19 C15 . . . . -1.1(3) ?
    O2 C15 C19 C18 . . . . -178.97(16) ?
    C16 C15 C19 C18 . . . . 1.0(3) ?
    C21 N3 C20 O3 . . . . 0.6(3) ?
    C21 N3 C20 C17 . . . . 179.10(15) ?
    N2 C17 C20 O3 . . . . 1.9(2) ?
    C16 C17 C20 O3 . . . . -178.14(17) ?
    N2 C17 C20 N3 . . . . -176.72(15) ?
    C16 C17 C20 N3 . . . . 3.2(3) ?
    O6 S1 C22 C23 . . . . 30.07(15) ?
    O4 S1 C22 C23 . . . . 152.59(13) ?
    O5 S1 C22 C23 . . . . -89.27(14) ?
    O6 S1 C22 C27 . . . . -154.70(13) ?
    O4 S1 C22 C27 . . . . -32.18(15) ?
    O5 S1 C22 C27 . . . . 85.95(14) ?
    C27 C22 C23 C24 . . . . -0.9(2) ?
    S1 C22 C23 C24 . . . . 174.39(13) ?
    C22 C23 C24 C25 . . . . -0.2(3) ?
    C23 C24 C25 C26 . . . . 1.7(2) ?
    C23 C24 C25 C28 . . . . -176.91(16) ?
    C24 C25 C26 C27 . . . . -2.4(3) ?
    C28 C25 C26 C27 . . . . 176.30(16) ?
    C25 C26 C27 C22 . . . . 1.4(3) ?
    C23 C22 C27 C26 . . . . 0.3(2) ?
    S1 C22 C27 C26 . . . . -174.97(13) ?
    C34 C29 C30 C31 . . . . 0.1(2) ?
    C35 C29 C30 C31 . . . . 178.64(16) ?
    C29 C30 C31 C32 . . . . 0.1(3) ?
    C30 C31 C32 C33 . . . . -0.1(2) ?
    C31 C32 C33 C34 . . . . -0.1(2) ?
    C31 C32 C33 C36 . . . . -175.63(15) ?
    C30 C29 C34 C33 . . . . -0.3(2) ?
    C35 C29 C34 C33 . . . . -178.83(15) ?
    C32 C33 C34 C29 . . . . 0.3(2) ?
    C36 C33 C34 C29 . . . . 176.15(14) ?
    C34 C29 C35 F4 . . . . -132.90(17) ?
    C30 C29 C35 F4 . . . . 48.6(2) ?
    C34 C29 C35 F5 . . . . -11.0(2) ?
    C30 C29 C35 F5 . . . . 170.46(15) ?
    C34 C29 C35 F6 . . . . 108.22(18) ?
    C30 C29 C35 F6 . . . . -70.3(2) ?
    C37 N4 C36 O7 . . . . 0.9(3) ?
    C37 N4 C36 C33 . . . . -179.48(15) ?
    C34 C33 C36 O7 . . . . -22.0(2) ?
    C32 C33 C36 O7 . . . . 153.64(18) ?
    C34 C33 C36 N4 . . . . 158.29(15) ?
    C32 C33 C36 N4 . . . . -26.0(2) ?
    C36 N4 C37 C38 . . . . 161.02(17) ?
    C36 N4 C37 C42 . . . . -20.9(3) ?
    C42 C37 C38 C39 . . . . 1.7(3) ?
    N4 C37 C38 C39 . . . . 179.82(16) ?
    C37 C38 C39 C40 . . . . -0.9(3) ?
    C38 C39 C40 C41 . . . . -0.1(3) ?
    C38 C39 C40 O8 . . . . 177.14(16) ?
    C43 O8 C40 C39 . . . . 79.4(2) ?
    C43 O8 C40 C41 . . . . -103.29(18) ?
    C39 C40 C41 C42 . . . . 0.3(3) ?
    O8 C40 C41 C42 . . . . -176.93(15) ?
    C40 C41 C42 C37 . . . . 0.4(3) ?
    C38 C37 C42 C41 . . . . -1.4(3) ?
    N4 C37 C42 C41 . . . . -179.45(16) ?
    C40 O8 C43 C47 . . . . 1.0(2) ?
    C40 O8 C43 C44 . . . . 179.58(12) ?
    O8 C43 C44 C45 . . . . -177.48(14) ?
    C47 C43 C44 C45 . . . . 1.2(2) ?
    C46 N5 C45 C44 . . . . 0.5(2) ?
    C46 N5 C45 C48 . . . . -179.72(13) ?
    C43 C44 C45 N5 . . . . -1.0(2) ?
    C43 C44 C45 C48 . . . . 179.21(13) ?
    C45 N5 C46 C47 . . . . -0.1(2) ?
    N5 C46 C47 C43 . . . . 0.2(2) ?
    O8 C43 C47 C46 . . . . 177.74(14) ?
    C44 C43 C47 C46 . . . . -0.8(2) ?
    C49 N6 C48 O9 . . . . -0.4(3) ?
    C49 N6 C48 C45 . . . . 178.83(14) ?
    N5 C45 C48 O9 . . . . 9.0(2) ?
    C44 C45 C48 O9 . . . . -171.26(16) ?
    N5 C45 C48 N6 . . . . -170.30(14) ?
    C44 C45 C48 N6 . . . . 9.5(2) ?
    O10 S2 C50 C51 . . . . 102.11(14) ?
    O12 S2 C50 C51 . . . . -138.43(14) ?
    O11 S2 C50 C51 . . . . -18.17(15) ?
    O10 S2 C50 C55 . . . . -79.34(14) ?
    O12 S2 C50 C55 . . . . 40.13(15) ?
    O11 S2 C50 C55 . . . . 160.38(13) ?
    C55 C50 C51 C52 . . . . -1.4(2) ?
    S2 C50 C51 C52 . . . . 177.11(12) ?
    C50 C51 C52 C53 . . . . 0.1(3) ?
    C51 C52 C53 C54 . . . . 1.4(3) ?
    C51 C52 C53 C56 . . . . -176.45(16) ?
    C52 C53 C54 C55 . . . . -1.6(3) ?
    C56 C53 C54 C55 . . . . 176.19(16) ?
    C53 C54 C55 C50 . . . . 0.3(3) ?
    C51 C50 C55 C54 . . . . 1.2(2) ?
    S2 C50 C55 C54 . . . . -177.34(13) ?
loop_
    _geom_hbond_atom_site_label_D
    _geom_hbond_atom_site_label_H
    _geom_hbond_atom_site_label_A
    _geom_hbond_site_symmetry_A
    _geom_hbond_distance_DH
    _geom_hbond_distance_HA
    _geom_hbond_distance_DA
    _geom_hbond_angle_DHA
    N1 H1N O5 1_456 0.90(2) 2.12(2) 3.012(2) 170(2)
    N2 H2N O13 . 0.96(2) 1.79(2) 2.664(2) 150(2)
    N3 H3N O12 . 0.90(2) 1.90(2) 2.789(2) 172(2)
    N4 H4N O11 1_455 0.86(2) 2.06(2) 2.894(2) 163(2)
    N5 H5N O14 . 0.93(2) 1.73(2) 2.628(2) 160(2)
    N6 H6N O5 . 0.89(2) 2.00(2) 2.868(2) 163(2)
    O13 H1O O9 2_655 0.96(3) 1.83(3) 2.785(2) 173(2)
    O13 H2O O10 2_656 0.88(3) 1.94(3) 2.802(2) 167(2)
    O14 H3O O4 2_655 1.04(3) 1.65(3) 2.682(2) 172(2)
    O14 H4O O3 2_655 0.76(3) 1.98(3) 2.737(2) 179(3)
    C3 H3 O8 1_456 0.95 2.58 3.477(2) 158
    C4 H4 O5 1_456 0.95 2.49 3.299(2) 143
    C14 H14 O7 2_566 0.95 2.48 3.381(2) 159
    C16 H16 O12 . 0.95 2.15 3.068(2) 162
    C18 H18 O10 1_455 0.95 2.41 3.220(2) 143
    C18 H18 O11 1_455 0.95 2.41 3.061(2) 126
    C24 H24 O1 2_666 0.95 2.43 3.300(2) 151
    C38 H38 O11 1_455 0.95 2.51 3.293(2) 139
    C44 H44 O5 . 0.95 2.38 3.297(2) 162
    C46 H46 O6 1_455 0.95 2.32 2.951(2) 124
    C52 H52 O7 2_666 0.95 2.38 3.305(3) 166
