# Supplementary material for: 2-Methyl­carbamoyl-4-{4-[3-(trifluoro­meth­yl)benzamido]phen­oxy}pyridinium 4-methyl­benzene­sulfonate monohydrate
Source: Acta Crystallogr Sect E Struct Rep Online. 2010 Jan 16;66(Pt 2):o375. doi: 10.1107/S1600536809055603 (PMC2979972; doi:10.1107/S1600536809055603)
Supplement: Supplementary file 2 [file e-66-0o375-Isup2.hkl]

# 
# h,k,l, Fc-squared, Fo-squared, sigma(Fo-squared) and status flag 
# 
data_I
_shelx_title ' r91114h in P-1' 
_shelx_refln_list_code          4 
_shelx_F_calc_maximum      215.74 
_exptl_crystal_F_000      1256.00 
_reflns_d_resolution_high  0.7603 
 
loop_ 
 _symmetry_equiv_pos_as_xyz 
 'x, y, z' 
 '-x, -y, -z' 
 
_cell_length_a    10.6574 
_cell_length_b    16.0002 
_cell_length_c    16.9853 
_cell_angle_alpha  82.984 
_cell_angle_beta   75.634 
_cell_angle_gamma  81.623 
 
_shelx_F_squared_multiplier     1.000 
 
loop_ 
 _refln_index_h 
 _refln_index_k 
 _refln_index_l 
 _refln_F_squared_calc 
 _refln_F_squared_meas 
 _refln_F_squared_sigma 
 _refln_observed_status 
   1   0   0      732.96      654.59     15.15 o 
   2   0   0    13939.48    13314.51    137.67 o 
   3   0   0     7237.13     6793.50    192.27 o 
   4   0   0     2130.95     1869.73     75.47 o 
   5   0   0      146.99      181.68      5.34 o 
   6   0   0       17.65       36.74      7.87 o 
   7   0   0      775.85      878.45     32.55 o 
   8   0   0       11.58       13.40      5.16 o 
   9   0   0      371.11      400.28     27.17 o 
  10   0   0        7.10       -6.26     11.75 o 
  11   0   0      270.96      257.83     20.62 o 
  12   0   0      398.43      412.45     62.22 o 
  13   0   0        0.16       24.00     12.97 o 
 -13   1   0      144.64      106.95     52.43 o 
 -12   1   0       15.46       18.01     10.81 o 
 -11   1   0      470.58      451.79     30.78 o 
  -9   1   0      345.78      348.28     65.46 o 
  -8   1   0        2.99       -8.95     10.39 o 
  -7   1   0       49.61       36.37      8.07 o 
  -6   1   0     1447.68     1420.46     34.03 o 
  -5   1   0      417.09      382.29      7.33 o 
  -4   1   0     4477.33     3943.03     55.99 o 
  -3   1   0    10542.89     9501.85    182.47 o 
  -2   1   0     3875.26     3233.55     20.84 o 
  -1   1   0     3593.00     3417.39     25.11 o 
   1   1   0     3204.65     2705.37     44.67 o 
   3   1   0      544.52      597.54     12.95 o 
   4   1   0     1368.72     1329.45     27.11 o 
   5   1   0     2278.24     2175.32     46.50 o 
   6   1   0     5736.21     5553.22    401.25 o 
   7   1   0     2994.55     3210.26    132.70 o 
   8   1   0      269.59      288.87     13.63 o 
   9   1   0        0.04       14.22     11.00 o 
  10   1   0        7.96        2.81      7.51 o 
  11   1   0       68.69       72.56     39.14 o 
  12   1   0      397.64      417.88     24.42 o 
  13   1   0       12.42       24.15      9.93 o 
 -13   2   0       21.88       39.93     18.66 o 
 -12   2   0      432.18      454.10     72.94 o 
 -11   2   0      361.85      373.79     23.55 o 
 -10   2   0      913.49      945.29     42.90 o 
  -9   2   0     1991.62     2017.59     72.92 o 
  -8   2   0      108.57      110.80      8.74 o 
  -7   2   0       17.72       30.82      6.79 o 
  -6   2   0     1009.33     1072.28     25.57 o 
  -5   2   0     1337.78     1446.40     28.56 o 
  -4   2   0       76.83       96.99      3.66 o 
  -3   2   0      105.22       78.52      1.99 o 
  -2   2   0     5393.19     4471.91     44.91 o 
  -1   2   0     9519.22     9343.85    110.70 o 
   0   2   0      244.90      193.16      8.47 o 
   1   2   0       88.18      105.67      9.60 o 
   2   2   0     8863.40     7922.83    164.67 o 
   3   2   0     8489.85     7762.39    227.55 o 
   4   2   0      538.72      628.48     18.70 o 
   5   2   0      662.76      690.22     22.19 o 
   6   2   0      257.30      290.27     11.23 o 
   7   2   0      249.93      264.66      7.91 o 
   8   2   0      545.00      604.58     27.14 o 
   9   2   0     7486.16     8285.37     86.30 o 
  10   2   0       60.75       70.24     23.33 o 
  11   2   0      343.81      356.83     46.07 o 
  12   2   0       36.53       62.76     23.25 o 
  13   2   0       47.05       36.44     13.69 o 
 -13   3   0        2.64        3.64      5.76 o 
 -12   3   0        0.10        7.17     12.97 o 
 -11   3   0      786.30      776.18     50.05 o 
 -10   3   0      651.77      638.97     35.89 o 
  -9   3   0      547.20      501.97     20.82 o 
  -8   3   0        0.45       10.76      5.15 o 
  -7   3   0      108.20      105.64     10.75 o 
  -6   3   0       26.10       38.03      8.41 o 
  -5   3   0     1133.37     1082.02     21.62 o 
  -4   3   0     1666.37     1709.15     30.28 o 
  -3   3   0     1446.15     1444.20     23.90 o 
  -2   3   0     9883.16     9041.38    108.17 o 
  -1   3   0     8782.70     8603.29     90.81 o 
   0   3   0       17.97       10.00      3.37 o 
   1   3   0     2669.35     2245.06     15.53 o 
   2   3   0      553.24      582.46     18.85 o 
   3   3   0     5411.71     4606.62    156.58 o 
   4   3   0     1260.99     1405.09     76.11 o 
   5   3   0     2025.46     1856.41     56.11 o 
   6   3   0       13.80       13.58      3.80 o 
   7   3   0      291.30      272.07      7.48 o 
   8   3   0       59.87       60.11     10.16 o 
   9   3   0       16.13       15.02     17.22 o 
  10   3   0      256.53      252.49     21.79 o 
  11   3   0      326.99      311.38     38.78 o 
  12   3   0        0.26       -1.71     11.00 o 
  13   3   0       46.23       30.49     43.08 o 
 -12   4   0        1.90        7.32      4.44 o 
 -11   4   0      175.47      213.80     61.13 o 
 -10   4   0        0.22        5.19      5.43 o 
  -9   4   0      176.34      196.49     13.27 o 
  -8   4   0      224.48      223.42     15.79 o 
  -7   4   0        2.94        2.61      3.04 o 
  -6   4   0      787.78      848.12     39.68 o 
  -5   4   0      174.67      134.04      4.31 o 
  -4   4   0      333.47      389.21     11.78 o 
  -3   4   0        0.81        2.45      2.32 o 
  -2   4   0     3900.89     3643.71     60.73 o 
  -1   4   0      352.60      333.37     14.49 o 
   0   4   0    30191.91    32474.97   1060.91 o 
   1   4   0      355.81      367.40     17.14 o 
   2   4   0      376.05      420.13     18.69 o 
   3   4   0       24.79       13.88      7.48 o 
   4   4   0     1137.02     1137.48     41.23 o 
   5   4   0     1189.65     1315.98     59.78 o 
   6   4   0      789.91      777.12     27.13 o 
   7   4   0     4730.39     4463.75    130.55 o 
   8   4   0      251.08      249.36      7.68 o 
   9   4   0     1801.69     1736.47     39.66 o 
  10   4   0        8.11        0.00     15.32 o 
  11   4   0       54.37       30.57     27.42 o 
  12   4   0      224.04      228.72     19.66 o 
  13   4   0      180.21      124.61     55.89 o 
 -12   5   0      158.28      145.77     62.04 o 
 -11   5   0       22.69       14.55      5.24 o 
 -10   5   0       95.61       76.24     25.54 o 
  -9   5   0        0.30       -0.39      7.76 o 
  -8   5   0      955.67      924.84     33.56 o 
  -7   5   0      108.41      102.54     16.09 o 
  -6   5   0       29.71       37.90      9.50 o 
  -5   5   0      496.09      541.26     16.97 o 
  -4   5   0       46.50       36.48      3.18 o 
  -3   5   0      231.06      158.37      5.77 o 
  -2   5   0      571.26      450.67     13.69 o 
  -1   5   0    14852.39    14351.10    108.34 o 
   0   5   0       49.05       60.35     17.03 o 
   1   5   0     1180.06     1199.12     40.53 o 
   3   5   0     1349.65     1391.02     40.94 o 
   4   5   0     4125.59     4700.26    134.39 o 
   5   5   0     1265.68     1350.28     73.68 o 
   6   5   0     4148.58     4256.54     98.79 o 
   7   5   0     3825.08     3618.96    107.02 o 
   8   5   0     2051.78     2111.14     75.17 o 
   9   5   0       78.96       79.36     21.51 o 
  10   5   0       77.95       70.44     26.25 o 
  11   5   0      274.84      280.80     24.56 o 
  12   5   0      975.80     1033.54     61.36 o 
  13   5   0        2.18       10.12     15.62 o 
 -11   6   0      252.54      216.37     13.76 o 
 -10   6   0      542.24      550.80     56.87 o 
  -9   6   0     1308.45     1290.22     52.25 o 
  -8   6   0       30.96       28.05     14.51 o 
  -7   6   0      231.26      247.10     37.55 o 
  -6   6   0     3874.94     3735.43     97.28 o 
  -5   6   0      365.73      403.18     14.51 o 
  -4   6   0       16.80       20.07      3.14 o 
  -3   6   0      352.16      332.58     10.08 o 
  -2   6   0      231.96      284.90     13.59 o 
  -1   6   0     1861.37     1632.64     34.69 o 
   0   6   0     4518.76     4678.90    232.59 o 
   1   6   0     2968.67     3349.70     57.50 o 
   2   6   0      516.08      674.22     45.98 o 
   3   6   0     5680.70     5342.20    151.58 o 
   4   6   0     1985.75     2289.64    104.50 o 
   5   6   0     1927.12     2317.98    114.67 o 
   6   6   0     4305.00     4356.17    111.90 o 
   7   6   0      439.31      391.52     28.90 o 
   8   6   0     6689.89     7155.57    295.73 o 
   9   6   0     3894.77     4031.36    201.65 o 
  10   6   0      726.16      733.46     36.92 o 
  11   6   0       28.37       49.07     19.38 o 
  12   6   0      127.01       88.58     41.16 o 
  13   6   0       31.20       19.23     26.05 o 
 -11   7   0       99.70       64.94     41.95 o 
 -10   7   0      441.83      396.56     15.38 o 
  -9   7   0      636.86      602.91     38.08 o 
  -8   7   0     1438.95     1405.16     52.15 o 
  -7   7   0     2886.07     2985.98     92.56 o 
  -6   7   0      526.41      537.85     16.35 o 
  -5   7   0       94.80       86.48      3.99 o 
  -4   7   0     2039.19     2022.74     38.30 o 
  -3   7   0       19.11       26.41      6.61 o 
  -2   7   0     6584.43     6763.15    160.63 o 
  -1   7   0     2987.49     3116.77     65.95 o 
   0   7   0     6138.17     6033.59    103.23 o 
   1   7   0     1064.56      954.96     35.44 o 
   2   7   0      782.51      929.18     21.98 o 
   3   7   0     4953.75     5107.48    146.23 o 
   4   7   0      233.99      279.57     18.66 o 
   5   7   0    14680.95    14800.18    111.29 o 
   6   7   0     2408.94     2549.48     71.84 o 
   7   7   0     2904.07     3067.26     99.35 o 
   8   7   0      673.21      680.63     40.43 o 
   9   7   0      776.69      722.34     42.15 o 
  10   7   0       43.55       50.67     18.36 o 
  11   7   0        0.37       15.36     14.45 o 
  12   7   0      539.71      503.73     41.09 o 
  13   7   0       60.44       42.48     31.63 o 
 -11   8   0        6.62       16.27      7.43 o 
 -10   8   0       57.73       56.53     13.14 o 
  -9   8   0      197.98      207.12     21.86 o 
  -8   8   0      164.73      139.62     38.23 o 
  -7   8   0     2604.61     2682.58     97.20 o 
  -6   8   0      294.05      283.90     36.16 o 
  -5   8   0      873.50      872.20     38.91 o 
  -4   8   0       26.34       24.78      7.49 o 
  -3   8   0     5892.88     5333.91    123.93 o 
  -2   8   0     1894.85     1902.06     47.12 o 
  -1   8   0     5722.31     6160.90    116.11 o 
   0   8   0      462.67      497.24     24.09 o 
   1   8   0     1183.46     1130.04     52.82 o 
   2   8   0      546.84      643.07     37.31 o 
   3   8   0     5870.86     6675.49    166.83 o 
   4   8   0        1.86       28.32     11.37 o 
   5   8   0       60.24       45.29     13.54 o 
   6   8   0        0.87        4.47      9.14 o 
   7   8   0      796.01      763.52     50.11 o 
   8   8   0     1434.65     1411.97     76.20 o 
   9   8   0      812.70      872.95     49.43 o 
  10   8   0       55.48       59.96     30.27 o 
  11   8   0      632.03      546.64     42.02 o 
  12   8   0      841.10     1008.82     60.55 o 
  13   8   0        1.99       12.28      9.59 o 
 -11   9   0        2.46        9.37      9.33 o 
 -10   9   0        6.53        6.03     10.84 o 
  -9   9   0      176.68      125.06     37.37 o 
  -8   9   0     2360.13     2396.29     66.50 o 
  -7   9   0     5845.60     6103.59     75.50 o 
  -6   9   0      299.24      308.37     33.68 o 
  -5   9   0      721.81      707.63     24.96 o 
  -4   9   0     4125.45     4115.23    101.88 o 
  -3   9   0     3428.62     3400.95     86.57 o 
  -2   9   0       12.41        7.63      4.83 o 
  -1   9   0       19.42        6.14      4.99 o 
   0   9   0      128.62      152.44     24.10 o 
   1   9   0        2.90        5.61      9.78 o 
   2   9   0      633.89      747.26     38.35 o 
   3   9   0        1.03       61.80     31.58 o 
   4   9   0     1594.91     1571.75     74.62 o 
   5   9   0      959.01     1052.48     73.68 o 
   6   9   0      858.83      826.75     53.69 o 
   7   9   0      687.89      674.33     47.44 o 
   8   9   0      840.08      800.13     52.19 o 
   9   9   0      659.80      673.65     35.31 o 
  10   9   0      273.17      250.05     21.87 o 
  11   9   0      299.92      180.24     74.95 o 
  12   9   0      136.80      111.05     63.28 o 
 -11  10   0       20.26       18.16     14.03 o 
 -10  10   0       17.47        5.23     11.15 o 
  -9  10   0      140.44      104.60     45.72 o 
  -8  10   0      107.95       88.69     21.10 o 
  -7  10   0        4.17       13.41      9.90 o 
  -6  10   0     1342.64     1367.29     88.58 o 
  -5  10   0      135.89      125.41      6.47 o 
  -4  10   0      397.50      434.43     13.73 o 
  -3  10   0      420.35      440.81     24.24 o 
  -2  10   0        0.04        1.79      5.47 o 
  -1  10   0       39.90       31.73      8.28 o 
   0  10   0      979.96      863.34     45.70 o 
   1  10   0      542.16      537.54     40.56 o 
   2  10   0      264.23      275.20     41.60 o 
   3  10   0     1630.16     1622.07     49.44 o 
   4  10   0      451.39      379.25     29.40 o 
   5  10   0      196.48      252.63     73.16 o 
   6  10   0      948.91      926.66     55.16 o 
   7  10   0      505.88      451.56     30.73 o 
   8  10   0       12.44       25.52     17.29 o 
   9  10   0      176.38      158.56     55.03 o 
  10  10   0      388.07      371.59     78.48 o 
  11  10   0       38.29       30.11     14.41 o 
  12  10   0      101.73       62.25     34.03 o 
 -10  11   0        0.97       -1.55     12.59 o 
  -9  11   0       18.95        4.70     12.93 o 
  -8  11   0      300.95      254.67     14.17 o 
  -7  11   0       22.03       17.62     13.63 o 
  -6  11   0      892.21      881.41     39.46 o 
  -5  11   0       89.96       80.36     20.75 o 
  -4  11   0     1686.74     1641.07     51.75 o 
  -3  11   0       78.41       83.01     12.11 o 
  -2  11   0     1606.18     1799.60     74.80 o 
  -1  11   0        0.85       14.56     23.18 o 
   0  11   0     1078.12     1121.05     43.58 o 
   1  11   0     2327.67     2543.27     72.45 o 
   2  11   0     3934.79     4170.70    120.34 o 
   3  11   0      160.40      191.42     60.05 o 
   4  11   0      369.67      393.37     25.24 o 
   5  11   0      418.75      453.02     57.44 o 
   6  11   0     1041.24     1064.87     56.24 o 
   7  11   0        1.88       12.85     10.58 o 
   8  11   0        1.86       21.20     13.80 o 
   9  11   0      155.32       87.58     34.15 o 
  10  11   0      294.75      272.35     20.84 o 
  11  11   0      202.83      141.52     60.57 o 
  12  11   0        2.70       26.54     23.96 o 
 -10  12   0      154.76       89.77     65.45 o 
  -9  12   0      197.67      191.83     87.66 o 
  -8  12   0        0.24        3.53      8.23 o 
  -7  12   0        4.00       -2.65     10.14 o 
  -6  12   0      188.27      162.11     34.93 o 
  -5  12   0      552.80      589.49     27.86 o 
  -4  12   0        8.43        8.79      5.29 o 
  -3  12   0      270.58      217.14     17.32 o 
  -2  12   0      482.09      517.86     25.74 o 
  -1  12   0       12.71       17.11      5.49 o 
   0  12   0      250.57      347.92     23.49 o 
   1  12   0      209.47      224.55     15.42 o 
   2  12   0     1147.53     1043.28     62.74 o 
   3  12   0     1387.66     1298.57     48.47 o 
   4  12   0       69.57       63.35     26.67 o 
   5  12   0       84.39       79.21     32.36 o 
   6  12   0        6.38       11.00      7.77 o 
   7  12   0     1378.18     1269.55     65.32 o 
   8  12   0      103.84      109.56     38.51 o 
   9  12   0      599.09      710.00     48.41 o 
  10  12   0       28.54       53.43     30.64 o 
  11  12   0       65.04       42.48     26.85 o 
  -9  13   0       57.87       35.95     34.63 o 
  -8  13   0      112.53       80.73     32.89 o 
  -7  13   0      557.22      646.46     43.00 o 
  -6  13   0      436.00      436.92     27.80 o 
  -5  13   0      191.40      159.05     41.15 o 
  -4  13   0      167.38      165.69     38.46 o 
  -3  13   0       56.21       63.02     13.96 o 
  -2  13   0      148.99      176.03     12.57 o 
  -1  13   0     2263.31     2307.42    113.90 o 
   0  13   0      538.14      572.47     24.15 o 
   1  13   0     1565.99     1561.84     66.79 o 
   2  13   0        1.56        2.81      9.02 o 
   3  13   0      933.67      984.89     60.78 o 
   4  13   0      553.20      552.81     24.95 o 
   5  13   0     1806.40     2010.37    105.54 o 
   6  13   0       53.20       44.56     15.85 o 
   7  13   0       10.61       -0.46     14.18 o 
   8  13   0      171.24      185.22     61.17 o 
   9  13   0      171.64      101.92     40.00 o 
  10  13   0      163.58      140.09     92.39 o 
  11  13   0      994.27     1025.70     40.33 o 
  -8  14   0      619.72      607.85     38.48 o 
  -7  14   0        6.59       20.55     13.99 o 
  -6  14   0       67.21       49.62     17.15 o 
  -5  14   0      798.38      827.47     36.19 o 
  -4  14   0      331.93      263.42     27.08 o 
  -3  14   0     1584.97     1628.94     49.50 o 
  -2  14   0      279.67      298.98     25.22 o 
  -1  14   0      544.72      579.27     17.81 o 
   0  14   0     2136.35     2161.27     91.51 o 
   1  14   0     1017.93     1025.19     39.33 o 
   2  14   0      173.71      150.03     24.05 o 
   3  14   0     2264.48     2434.76    125.29 o 
   4  14   0      855.11      840.67     47.51 o 
   5  14   0      320.88      295.92     64.19 o 
   6  14   0      261.74      257.61     86.64 o 
   7  14   0      165.38      173.19     59.46 o 
   8  14   0       83.83       66.38     25.34 o 
   9  14   0      747.12      789.92     51.78 o 
  10  14   0      125.82       59.14     43.63 o 
  11  14   0      177.70      229.94     21.29 o 
  -8  15   0        7.63        9.97      9.52 o 
  -7  15   0       71.67       45.63     38.95 o 
  -6  15   0       74.54       47.94     40.74 o 
  -5  15   0        7.90        3.63     11.44 o 
  -4  15   0      336.47      387.40     25.93 o 
  -3  15   0      485.60      430.70     25.78 o 
  -2  15   0       17.41       11.37      4.89 o 
  -1  15   0       17.64       16.99      5.40 o 
   0  15   0      472.66      527.52     18.09 o 
   1  15   0     1432.23     1583.22     67.97 o 
   2  15   0     1285.78     1251.67     51.28 o 
   3  15   0     2283.95     2382.28     46.51 o 
   4  15   0     1563.68     1662.16    137.31 o 
   5  15   0       22.71       15.40     11.87 o 
   6  15   0      211.37      212.25     59.29 o 
   7  15   0       90.66      106.92     28.49 o 
   8  15   0        6.02       12.93      8.61 o 
   9  15   0      228.74      158.76     76.44 o 
  10  15   0      392.14      384.89     28.30 o 
  -7  16   0        1.46       10.50     11.19 o 
  -6  16   0       20.88       22.60     20.29 o 
  -5  16   0        3.56       11.83     18.20 o 
  -4  16   0        8.18        9.47      7.06 o 
  -3  16   0      126.62      104.55     31.13 o 
  -2  16   0      237.39      221.63     42.78 o 
  -1  16   0       86.41       91.75     18.20 o 
   0  16   0     2220.43     2451.31     53.56 o 
   1  16   0        0.00       -0.69      7.00 o 
   2  16   0       53.10       77.66     26.81 o 
   3  16   0       22.09       21.45      7.41 o 
   4  16   0      129.13      114.71     25.45 o 
   5  16   0      191.95      181.10     17.59 o 
   6  16   0      345.51      350.41     23.61 o 
   7  16   0       96.37       88.76     38.08 o 
   8  16   0      278.62      214.42     75.02 o 
   9  16   0      411.58      364.27     24.16 o 
  -6  17   0       12.14       14.41     14.98 o 
  -5  17   0        2.84       19.53     19.94 o 
  -4  17   0       82.85       62.62     22.45 o 
  -3  17   0       27.28       21.12      7.68 o 
  -2  17   0        2.21       11.00      5.32 o 
  -1  17   0       54.67       45.41     12.68 o 
   0  17   0       38.23       31.05     11.81 o 
   1  17   0      115.03      108.32     26.14 o 
   2  17   0        8.48        5.73      7.18 o 
   3  17   0       74.15       65.19     15.54 o 
   4  17   0        0.60       12.59      7.72 o 
   5  17   0      192.45      198.85     23.24 o 
   6  17   0      120.54       83.54     28.38 o 
   7  17   0      339.23      267.83     77.31 o 
   8  17   0       12.74        8.15     12.97 o 
   9  17   0      166.54      187.36     21.70 o 
  -5  18   0      170.40      113.37     62.95 o 
  -4  18   0       93.09       75.29     18.59 o 
  -3  18   0       15.04       12.02     15.32 o 
  -2  18   0        4.33       20.94      8.09 o 
  -1  18   0       46.28       36.42     13.65 o 
   0  18   0      137.50      168.96     18.11 o 
   1  18   0      118.12      106.25     24.19 o 
   2  18   0       99.50       78.92     18.17 o 
   3  18   0      342.38      311.95     18.79 o 
   4  18   0       34.48       35.04     10.59 o 
   5  18   0      151.21      116.44     27.10 o 
   6  18   0      315.63      338.13     19.55 o 
   7  18   0      303.83      296.63     24.49 o 
   8  18   0        0.37       -2.77     16.23 o 
  -4  19   0        2.44        4.89     18.77 o 
  -3  19   0       13.85       21.04     12.93 o 
  -2  19   0        4.39       -9.59     14.48 o 
  -1  19   0        0.10        7.65      8.55 o 
   0  19   0       95.74       77.33     31.55 o 
   1  19   0       11.00        7.25      7.89 o 
   2  19   0       45.41       38.86     10.59 o 
   3  19   0      135.32      115.48     25.53 o 
   4  19   0       54.95       48.75     16.19 o 
   5  19   0      453.05      494.30     65.23 o 
   6  19   0       22.81       16.97     12.28 o 
   7  19   0      413.18      445.45     28.26 o 
  -2  20   0       91.58      119.75     43.09 o 
  -1  20   0        0.97       19.30     17.59 o 
   0  20   0       17.21       26.33     10.39 o 
   1  20   0       92.16       58.70     25.63 o 
   2  20   0       10.49       15.26      6.29 o 
   3  20   0      234.43      230.85     16.47 o 
   4  20   0      384.42      367.32     24.15 o 
   5  20   0       58.11       40.20     11.02 o 
  -4 -20   1       51.42       34.32     14.87 o 
  -3 -20   1       57.30       55.50     16.41 o 
  -2 -20   1      233.57      220.38     32.86 o 
  -1 -20   1       42.42       40.43     13.20 o 
   0 -20   1      135.25      159.73     33.08 o 
   1 -20   1       17.99        8.95     17.48 o 
   2 -20   1       83.07       92.81     48.02 o 
  -6 -19   1        0.28        7.77      6.29 o 
  -5 -19   1        0.07        9.71     11.29 o 
  -4 -19   1      367.49      378.37     22.99 o 
  -3 -19   1       10.57        9.90      8.19 o 
  -2 -19   1      157.22      126.87     30.68 o 
  -1 -19   1       38.61       47.60     12.84 o 
   0 -19   1       54.06       42.72     12.95 o 
   1 -19   1        5.24       17.36     11.15 o 
   2 -19   1       55.19       48.24     32.81 o 
   3 -19   1        0.39      -14.18     16.46 o 
   4 -19   1       18.45       -5.08     15.39 o 
  -7 -18   1        3.10       17.14     17.59 o 
  -6 -18   1        5.97       -8.08     16.30 o 
  -5 -18   1        2.51       -6.48      8.29 o 
  -4 -18   1      218.61      210.40     17.56 o 
  -3 -18   1        6.04       10.29      6.16 o 
  -2 -18   1        0.79        4.12      3.95 o 
  -1 -18   1       49.22       36.49      8.73 o 
   0 -18   1      177.66      182.39     15.40 o 
   1 -18   1      113.45      118.94     37.37 o 
   2 -18   1       52.98       59.06     19.96 o 
   3 -18   1       39.11       26.96     22.68 o 
   4 -18   1        7.58        8.11     11.60 o 
   5 -18   1      321.26      306.21    132.93 o 
  -8 -17   1       47.07       56.01     24.12 o 
  -7 -17   1        0.42       -2.39     13.76 o 
  -6 -17   1       36.71       25.52     12.57 o 
  -5 -17   1      404.17      401.82     29.95 o 
  -4 -17   1      384.49      345.35     33.29 o 
  -3 -17   1       44.94       36.70     11.25 o 
  -2 -17   1        2.21       15.70      6.90 o 
  -1 -17   1      178.77      161.69     35.08 o 
   0 -17   1      214.06      216.43     11.94 o 
   1 -17   1        8.27       13.60      5.41 o 
   2 -17   1       15.01       22.71     10.10 o 
   3 -17   1       59.68       53.29     17.40 o 
   4 -17   1       62.12       54.73     31.93 o 
   5 -17   1      131.84      123.60     36.57 o 
   6 -17   1       17.61       15.43     30.15 o 
  -9 -16   1       44.70       42.85     24.12 o 
  -8 -16   1       96.24       58.49     49.54 o 
  -7 -16   1      151.47      148.35     65.53 o 
  -6 -16   1      210.35      213.31     41.73 o 
  -5 -16   1      807.06      778.25     34.84 o 
  -4 -16   1        5.44       12.32      6.42 o 
  -3 -16   1      152.45      146.45     26.58 o 
  -2 -16   1        3.80        0.59      6.82 o 
  -1 -16   1       13.87       15.16      6.96 o 
   0 -16   1       81.18       63.38     15.49 o 
   1 -16   1      656.27      640.54     28.46 o 
   2 -16   1      295.52      235.66     16.45 o 
   3 -16   1       30.66       39.91     15.37 o 
   4 -16   1      102.38      125.37     42.37 o 
   5 -16   1      431.95      389.03     26.63 o 
   6 -16   1      181.82      151.98     64.70 o 
   7 -16   1        7.12       12.02     28.97 o 
 -10 -15   1        1.12        2.92     12.13 o 
  -9 -15   1       33.62       31.25     19.34 o 
  -8 -15   1       50.23       41.15     13.12 o 
  -7 -15   1       32.32       41.87     20.97 o 
  -6 -15   1        4.93        8.34      6.45 o 
  -5 -15   1       27.17       22.38      6.99 o 
  -4 -15   1      986.42      976.58     67.46 o 
  -3 -15   1       67.10       40.98     10.57 o 
  -2 -15   1     1596.48     1679.26     83.24 o 
  -1 -15   1      565.08      552.12     30.87 o 
   0 -15   1      663.21      633.25     19.96 o 
   1 -15   1       53.24       61.56     12.38 o 
   2 -15   1      976.01      994.43     31.48 o 
   3 -15   1      457.36      395.07     43.57 o 
   4 -15   1      449.16      421.76     21.89 o 
   5 -15   1        3.57       31.02     18.31 o 
   6 -15   1      619.58      750.10     81.14 o 
   7 -15   1      250.63      307.91     26.84 o 
   8 -15   1        4.86        1.67      7.73 o 
 -10 -14   1      250.51      268.59    109.85 o 
  -9 -14   1       32.13       18.47     19.49 o 
  -8 -14   1        3.15       10.81     15.89 o 
  -7 -14   1        8.25        4.07      5.44 o 
  -6 -14   1      168.01      151.40     14.71 o 
  -5 -14   1       24.55       42.52     13.30 o 
  -4 -14   1     1301.98     1257.04     45.90 o 
  -3 -14   1     2084.95     2274.59    195.06 o 
  -2 -14   1       13.71       10.31      8.25 o 
  -1 -14   1      132.24      152.96     19.51 o 
   0 -14   1      578.10      609.30     33.76 o 
   1 -14   1       16.85       20.68      5.12 o 
   2 -14   1        6.02       11.08      5.44 o 
   3 -14   1        7.24        1.80      5.10 o 
   4 -14   1      761.51      803.39     39.56 o 
   5 -14   1      449.06      492.12     23.63 o 
   6 -14   1      178.07      188.60     23.15 o 
   7 -14   1        8.12        9.59     12.85 o 
   8 -14   1      144.48      114.62     52.43 o 
 -11 -13   1      194.87      153.91     19.73 o 
 -10 -13   1       74.14       72.82     44.22 o 
  -9 -13   1      549.64      591.11     42.31 o 
  -8 -13   1       86.15       95.55     31.52 o 
  -7 -13   1      162.17      111.01     32.20 o 
  -6 -13   1      492.75      469.85     19.01 o 
  -5 -13   1        2.08       10.35      7.17 o 
  -4 -13   1        0.67       -8.65      8.65 o 
  -3 -13   1     1301.14     1372.79     51.32 o 
  -2 -13   1      291.92      319.40     26.40 o 
  -1 -13   1       86.55       87.28     19.13 o 
   0 -13   1       38.81       26.07      7.46 o 
   1 -13   1      110.00      125.67     11.05 o 
   2 -13   1       37.56       46.90      7.97 o 
   3 -13   1       49.79       57.49     12.47 o 
   4 -13   1      502.49      501.04     12.78 o 
   5 -13   1       23.40       18.33      7.44 o 
   6 -13   1        3.99       13.12     11.41 o 
   7 -13   1      151.79      166.49     65.72 o 
   8 -13   1        0.16       -7.13     13.99 o 
   9 -13   1      191.48      159.91     76.16 o 
 -11 -12   1        6.52       12.51     12.47 o 
 -10 -12   1       78.18       71.69     36.98 o 
  -9 -12   1      211.57      181.76     76.82 o 
  -8 -12   1       94.81       83.49     39.26 o 
  -7 -12   1       27.98       34.13     19.19 o 
  -6 -12   1        0.00       -2.46     13.65 o 
  -5 -12   1      491.38      423.92     27.57 o 
  -4 -12   1      356.61      340.52     19.57 o 
  -3 -12   1       17.06       21.62      8.99 o 
  -2 -12   1      302.99      292.48     15.55 o 
  -1 -12   1        3.11        2.39      5.82 o 
   0 -12   1        1.22        2.40      4.77 o 
   1 -12   1     1701.93     1809.34     37.09 o 
   2 -12   1      167.34      148.56     11.36 o 
   3 -12   1      426.40      422.10     15.39 o 
   4 -12   1      469.48      517.86     23.24 o 
   5 -12   1      122.95      136.20     23.41 o 
   6 -12   1        0.03        1.69      5.84 o 
   7 -12   1       94.46       68.20     19.47 o 
   8 -12   1        0.55       15.77      8.57 o 
   9 -12   1      417.34      448.89     55.27 o 
  10 -12   1       32.69       17.06     17.60 o 
 -12 -11   1      123.28       99.77     45.94 o 
 -11 -11   1       55.42       26.24     15.89 o 
 -10 -11   1       23.41       16.99     20.89 o 
  -9 -11   1        0.01        7.85      9.63 o 
  -8 -11   1       86.53       84.97     36.04 o 
  -7 -11   1        4.41       -1.40      8.08 o 
  -6 -11   1       30.42       31.48     13.23 o 
  -5 -11   1      352.38      431.83     59.77 o 
  -4 -11   1       78.31       92.94     37.21 o 
  -3 -11   1      391.06      506.86     35.89 o 
  -2 -11   1      168.58      167.86     23.86 o 
  -1 -11   1       40.92       50.06     11.73 o 
   0 -11   1       88.80      127.11     22.91 o 
   1 -11   1       21.47       20.72      6.51 o 
   2 -11   1      133.68      114.92     20.84 o 
   3 -11   1      513.44      518.73     18.81 o 
   4 -11   1     1137.34     1092.01     36.95 o 
   5 -11   1     1100.34     1225.84     46.23 o 
   6 -11   1       83.93       73.53     20.61 o 
   7 -11   1     1267.65     1211.46     53.89 o 
   8 -11   1        5.33       11.75      9.06 o 
   9 -11   1      103.17      131.97     51.86 o 
  10 -11   1       14.18        8.57      8.65 o 
 -12 -10   1      137.34      109.45     57.25 o 
 -11 -10   1        7.18       -4.36     15.70 o 
 -10 -10   1       14.59       20.06     14.45 o 
  -9 -10   1       15.82       10.62     12.06 o 
  -8 -10   1       39.14       41.72     24.16 o 
  -7 -10   1      156.35      174.12     64.21 o 
  -6 -10   1      587.71      584.71     41.37 o 
  -5 -10   1      522.59      590.76     68.49 o 
  -4 -10   1        9.73        5.16      6.86 o 
  -3 -10   1      111.72       90.77     24.17 o 
  -2 -10   1       14.73       12.82      8.95 o 
  -1 -10   1      140.04      182.99     25.92 o 
   0 -10   1      278.08      264.66     14.96 o 
   1 -10   1      175.01      184.40     11.19 o 
   2 -10   1        3.98        1.69      5.12 o 
   3 -10   1       31.02       17.50      5.32 o 
   4 -10   1     1549.63     1543.83     32.57 o 
   5 -10   1      114.53      113.75      6.89 o 
   6 -10   1       46.33       28.00      6.18 o 
   7 -10   1     1255.99     1315.21     73.74 o 
   8 -10   1        7.95       15.26      7.89 o 
   9 -10   1      255.46      232.32     19.13 o 
  10 -10   1       58.04       39.14     18.43 o 
  11 -10   1        4.63       -9.02     11.15 o 
 -12  -9   1      297.14      195.94     91.08 o 
 -11  -9   1       27.67       11.91     16.91 o 
 -10  -9   1      299.83      319.83     24.30 o 
  -9  -9   1        0.37        9.37      5.69 o 
  -8  -9   1       17.57       32.76     20.63 o 
  -7  -9   1      322.47      308.21     19.83 o 
  -6  -9   1     1237.63     1279.66     35.39 o 
  -5  -9   1     4753.72     5316.86    223.42 o 
  -4  -9   1        8.28       13.27      5.12 o 
  -3  -9   1       12.82        5.84      4.78 o 
  -2  -9   1      221.12      293.11     35.59 o 
  -1  -9   1      110.63      124.49      9.17 o 
   0  -9   1      722.11      736.76     34.92 o 
   1  -9   1      334.51      344.33     13.74 o 
   2  -9   1      556.84      498.62     18.67 o 
   3  -9   1      220.36      201.91      7.27 o 
   4  -9   1     1233.88     1233.70     48.44 o 
   5  -9   1      137.14      130.83     10.81 o 
   6  -9   1      820.96      829.14     29.54 o 
   7  -9   1       64.88       61.11     17.72 o 
   8  -9   1      858.28      877.93     39.73 o 
   9  -9   1       58.43       32.89     10.85 o 
  10  -9   1      843.17      862.53     53.48 o 
  11  -9   1      144.81      172.89     15.71 o 
 -12  -8   1        4.62       10.12      7.58 o 
 -11  -8   1      555.69      518.67     37.33 o 
 -10  -8   1      267.97      265.58     76.54 o 
  -9  -8   1       19.90       25.29     13.58 o 
  -8  -8   1        3.00       10.16     15.43 o 
  -7  -8   1       28.85       32.92     11.91 o 
  -6  -8   1       45.30       41.27     10.70 o 
  -5  -8   1      665.02      869.77     49.42 o 
  -4  -8   1     1864.58     2052.39     53.88 o 
  -3  -8   1     2347.82     2265.68    110.86 o 
  -2  -8   1      214.52      238.44     16.30 o 
  -1  -8   1      548.52      620.74     36.86 o 
   0  -8   1       47.28       37.61      8.90 o 
   1  -8   1      602.65      676.63     28.39 o 
   2  -8   1     2651.44     2791.61     52.18 o 
   3  -8   1     1848.49     1990.13     26.67 o 
   4  -8   1       35.34       36.46      7.27 o 
   5  -8   1        0.05        0.88      3.03 o 
   6  -8   1       87.14       85.30      5.31 o 
   7  -8   1       85.33       95.35     19.27 o 
   8  -8   1      559.44      547.91     20.57 o 
   9  -8   1      135.12      121.92     29.66 o 
  10  -8   1        4.31        5.91     14.14 o 
  11  -8   1      193.60      133.16     71.42 o 
 -13  -7   1       20.56       23.81     13.73 o 
 -12  -7   1      202.71      212.79     90.36 o 
 -11  -7   1      179.82      230.88     90.58 o 
 -10  -7   1      464.73      518.89     40.67 o 
  -9  -7   1        3.83       -4.59     15.66 o 
  -8  -7   1      112.80      107.71     39.84 o 
  -7  -7   1       31.24       28.25     14.75 o 
  -6  -7   1      283.83      307.78     56.46 o 
  -5  -7   1      566.44      618.02     44.75 o 
  -4  -7   1       23.50       20.25     12.17 o 
  -3  -7   1     2026.88     2180.16     94.85 o 
  -2  -7   1      380.69      476.06     28.17 o 
  -1  -7   1      270.45      260.32     12.30 o 
   0  -7   1        4.56        8.43      3.75 o 
   1  -7   1      262.35      281.57      9.44 o 
   2  -7   1     1332.87     1256.23     29.47 o 
   3  -7   1     1058.33     1107.47     24.94 o 
   4  -7   1       72.43       71.31      4.75 o 
   5  -7   1     3503.03     3664.62     41.87 o 
   6  -7   1       54.72       53.77      5.96 o 
   7  -7   1      224.49      210.15     15.56 o 
   8  -7   1     2388.75     2577.48     72.50 o 
   9  -7   1     1360.42     1427.36    132.57 o 
  10  -7   1      226.48      207.24     12.74 o 
  11  -7   1       11.24       12.51     13.61 o 
 -13  -6   1       49.83       63.48     32.54 o 
 -12  -6   1        0.11        9.44     15.77 o 
 -11  -6   1      853.37      880.63     55.77 o 
 -10  -6   1      138.39      135.08     58.05 o 
  -9  -6   1       35.45       48.12     12.48 o 
  -8  -6   1      260.15      262.45     51.84 o 
  -7  -6   1       37.66       29.54      9.12 o 
  -6  -6   1      339.52      305.35     15.97 o 
  -5  -6   1       83.13       92.35     26.67 o 
  -4  -6   1     2403.87     2687.16     72.46 o 
  -3  -6   1      974.17     1060.70     49.19 o 
  -2  -6   1      446.56      564.39     28.78 o 
  -1  -6   1       53.61       39.04      8.65 o 
   0  -6   1      347.62      378.15     20.61 o 
   1  -6   1     1066.03     1026.04     22.11 o 
   2  -6   1      642.21      638.11     27.30 o 
   3  -6   1        5.43       12.86      3.67 o 
   4  -6   1        1.09        3.37      1.67 o 
   5  -6   1      654.62      735.11     15.51 o 
   6  -6   1      266.46      278.19      7.11 o 
   7  -6   1      306.31      314.43      8.48 o 
   8  -6   1     1061.13     1013.46     44.63 o 
   9  -6   1       55.98       52.61     16.71 o 
  10  -6   1       46.61       24.49      8.51 o 
  11  -6   1      288.62      282.09     35.38 o 
 -13  -5   1        1.57        3.07     13.84 o 
 -12  -5   1      142.87      111.81     62.26 o 
 -11  -5   1       74.80       61.26     32.43 o 
 -10  -5   1      296.38      269.77     20.24 o 
  -9  -5   1      881.65      878.64     54.68 o 
  -8  -5   1       36.08       25.55      5.72 o 
  -7  -5   1      127.46      108.64     25.77 o 
  -6  -5   1      107.83       96.84     41.40 o 
  -5  -5   1      438.55      467.94     27.25 o 
  -4  -5   1       16.54       26.66      8.61 o 
  -3  -5   1     8080.18     7680.92    123.04 o 
  -2  -5   1      159.31      151.63      8.14 o 
  -1  -5   1      339.68      339.67     15.05 o 
   0  -5   1      354.28      356.83     13.01 o 
   1  -5   1     5392.80     4845.99     81.49 o 
   2  -5   1      706.49      707.65     11.79 o 
   3  -5   1      375.27      349.80      8.36 o 
   4  -5   1      264.03      234.63      5.85 o 
   5  -5   1      114.07      111.84      3.90 o 
   6  -5   1       81.34       81.51      5.26 o 
   7  -5   1      134.81      126.98      6.49 o 
   8  -5   1     4864.85     5241.72    152.14 o 
   9  -5   1       14.43       17.13      9.14 o 
  10  -5   1      794.93      762.25    112.57 o 
  11  -5   1        3.98        1.29      6.17 o 
 -13  -4   1        1.13        3.18      8.49 o 
 -11  -4   1      215.08      268.57     45.81 o 
 -10  -4   1      460.65      444.58     25.09 o 
  -9  -4   1       19.09       11.91     16.68 o 
  -8  -4   1       47.34       47.23      6.52 o 
  -7  -4   1      120.39      119.50      5.68 o 
  -6  -4   1        0.09        1.78      1.16 o 
  -5  -4   1        7.67       10.96      9.37 o 
  -4  -4   1      148.35      168.54     14.51 o 
  -3  -4   1     4182.11     4205.93    195.21 o 
  -2  -4   1       69.14       77.87      6.74 o 
  -1  -4   1      706.22      820.94     29.29 o 
   0  -4   1       85.68       78.40      4.08 o 
   1  -4   1     2236.43     2018.42     41.52 o 
   2  -4   1     1404.68     1350.57     22.72 o 
   3  -4   1      120.61      112.38      3.06 o 
   4  -4   1      759.64      728.03     16.18 o 
   5  -4   1     1693.07     1770.69     38.62 o 
   6  -4   1        1.01        3.01      2.08 o 
   7  -4   1       66.71       64.35     12.88 o 
   8  -4   1     4124.91     4200.53    124.22 o 
   9  -4   1     3165.19     3397.94     49.77 o 
  10  -4   1      250.01      258.07     12.31 o 
  11  -4   1       81.99       58.07     16.12 o 
  12  -4   1      464.19      454.87     30.09 o 
 -13  -3   1      213.00      227.59     38.71 o 
 -12  -3   1      110.43       83.61     47.12 o 
 -11  -3   1       12.75        7.85     10.39 o 
 -10  -3   1        2.11       -2.43     15.20 o 
  -9  -3   1       58.58       45.59     37.28 o 
  -8  -3   1     2284.56     2297.48     56.44 o 
  -7  -3   1       38.69       45.81     17.67 o 
  -6  -3   1       17.91       24.18      8.74 o 
  -5  -3   1       49.52       53.17      7.89 o 
  -4  -3   1      132.66      138.55      8.69 o 
  -3  -3   1      220.52      259.83     11.95 o 
  -2  -3   1      428.92      420.97     31.98 o 
  -1  -3   1     1284.81     1214.13     40.52 o 
   0  -3   1      680.71      630.09     20.43 o 
   1  -3   1     2413.15     2217.96     71.18 o 
   2  -3   1     1095.80     1028.13     21.90 o 
   3  -3   1      677.94      664.94     11.89 o 
   4  -3   1       83.24       98.79      2.98 o 
   5  -3   1      360.06      328.13      8.31 o 
   6  -3   1       89.47      106.40      6.58 o 
   7  -3   1     1834.34     1877.93     47.95 o 
   8  -3   1      782.16      720.76     32.84 o 
   9  -3   1      446.56      428.45     15.88 o 
  10  -3   1     2728.72     2840.88    133.32 o 
  11  -3   1       42.56       26.77     12.67 o 
  12  -3   1       20.13       17.14     11.98 o 
 -13  -2   1      150.44       99.21     49.21 o 
 -12  -2   1       13.38       12.36     15.51 o 
 -11  -2   1      734.67      819.24     48.82 o 
  -9  -2   1        2.05        3.03     13.42 o 
  -8  -2   1      358.66      367.87     31.98 o 
  -7  -2   1     1703.51     1866.54     36.15 o 
  -6  -2   1        8.43        8.95      3.26 o 
  -5  -2   1        1.42        2.49      2.24 o 
  -4  -2   1        2.79        3.03      1.59 o 
  -3  -2   1      519.92      495.03     23.90 o 
  -2  -2   1      195.41      185.56      8.43 o 
  -1  -2   1      997.29      891.93     25.70 o 
   0  -2   1      569.17      549.78      7.45 o 
   1  -2   1      396.74      327.54      7.70 o 
   2  -2   1       84.75       87.26      2.12 o 
   3  -2   1      838.86      840.17     14.45 o 
   4  -2   1     1340.25     1277.66     21.38 o 
   5  -2   1      860.40      898.32     22.54 o 
   6  -2   1      110.89      111.12      6.46 o 
   7  -2   1     1251.99     1313.01     43.09 o 
   8  -2   1      378.31      394.94     23.00 o 
   9  -2   1        9.70       14.14     17.48 o 
  10  -2   1      399.72      404.66     49.74 o 
  11  -2   1      431.21      453.67     57.07 o 
  12  -2   1      225.47      217.67     24.97 o 
  13  -2   1       40.31       23.82     23.21 o 
 -13  -1   1       70.95       74.64     43.81 o 
 -12  -1   1      118.33      118.02     44.92 o 
 -11  -1   1       14.40       15.66      9.67 o 
 -10  -1   1      556.58      493.64     24.64 o 
  -9  -1   1      414.59      447.39     47.51 o 
  -8  -1   1      804.78      856.82     52.90 o 
  -7  -1   1      688.22      811.40     55.84 o 
  -6  -1   1     2765.67     2885.37     52.93 o 
  -5  -1   1      358.38      318.68     10.29 o 
  -4  -1   1      213.90      281.02     10.41 o 
  -3  -1   1      248.83      265.88     12.35 o 
  -2  -1   1      831.67      798.14     23.48 o 
  -1  -1   1        1.39        5.67      4.08 o 
   0  -1   1       48.66       -0.30      1.33 o 
   1  -1   1       29.27       30.86      2.16 o 
   2  -1   1      183.56      175.17      4.69 o 
   3  -1   1        5.59        3.53      1.40 o 
   4  -1   1     4948.06     4522.30    128.00 o 
   5  -1   1        3.20        4.50      1.30 o 
   6  -1   1      138.08      151.75      7.15 o 
   7  -1   1      396.66      403.31     17.04 o 
   8  -1   1      885.67      862.22     51.52 o 
   9  -1   1       70.59       71.58     24.92 o 
  10  -1   1       82.30       70.97     27.12 o 
  11  -1   1       53.95       62.08     28.14 o 
  12  -1   1        1.22        3.49      9.78 o 
  13  -1   1        6.60       -4.97     10.47 o 
 -13   0   1       82.29       81.05     32.39 o 
 -12   0   1      246.81      162.99     72.01 o 
 -11   0   1      120.17      130.89     52.70 o 
 -10   0   1      495.78      470.78     24.10 o 
  -9   0   1      336.98      356.46     21.73 o 
  -8   0   1     4308.58     4594.25     60.85 o 
  -7   0   1     1545.01     1782.17     54.86 o 
  -6   0   1      289.39      312.96     11.33 o 
  -5   0   1     1013.26      953.69     12.18 o 
  -4   0   1       14.24       25.52      4.45 o 
  -3   0   1      988.95     1030.92     31.05 o 
  -2   0   1     2538.58     2285.46     70.13 o 
  -1   0   1      263.14      226.99      9.29 o 
   2   0   1     1238.60     1112.57     34.25 o 
   3   0   1      394.58      358.27      8.78 o 
   4   0   1     7343.01     7203.66    105.99 o 
   5   0   1      358.86      372.98      7.65 o 
   6   0   1      357.59      375.69     11.65 o 
   7   0   1     1166.30     1304.58     46.80 o 
   8   0   1      563.46      553.44     35.39 o 
   9   0   1      127.24      117.63     43.52 o 
  10   0   1      841.64      803.34     53.21 o 
  11   0   1       31.84       23.89     13.96 o 
  12   0   1      180.67      140.52     31.95 o 
  13   0   1      196.83      108.87     49.83 o 
 -13   1   1       44.94       27.27     21.92 o 
 -12   1   1      190.22      199.15     59.96 o 
 -11   1   1      126.15      152.40     67.53 o 
 -10   1   1       83.40       72.87     21.17 o 
  -9   1   1      867.57      815.37     58.22 o 
  -8   1   1     3134.63     3179.59    108.19 o 
  -7   1   1      575.93      586.90     26.24 o 
  -6   1   1       95.22      128.23     10.86 o 
  -5   1   1       24.93       15.65      6.85 o 
  -4   1   1       12.74       13.78      3.20 o 
  -3   1   1      297.65      310.32      9.32 o 
  -2   1   1       64.77       75.15      4.82 o 
  -1   1   1      176.69      185.98     12.15 o 
   1   1   1       75.30       68.93      1.77 o 
   2   1   1      116.91      115.39      2.95 o 
   3   1   1      240.65      231.74      7.19 o 
   4   1   1     9671.79     9364.92    104.68 o 
   5   1   1      476.03      496.55     14.02 o 
   6   1   1      103.42      123.90      7.19 o 
   7   1   1      693.54      723.68     33.55 o 
   8   1   1     2034.18     2110.17     72.52 o 
   9   1   1      242.00      187.42     15.42 o 
  11   1   1       12.13       25.86     26.39 o 
  12   1   1       33.46       31.85     18.92 o 
  13   1   1       90.21       90.16     46.28 o 
 -13   2   1        1.47       12.66     16.27 o 
 -12   2   1        3.21        0.15      5.91 o 
 -11   2   1        0.54       -1.29      9.86 o 
 -10   2   1      806.22      777.33     51.93 o 
  -9   2   1        1.30        3.23      9.19 o 
  -8   2   1       29.03       26.74      9.94 o 
  -7   2   1       21.63       24.86      5.38 o 
  -6   2   1      781.62      813.25     23.38 o 
  -5   2   1     3654.61     4317.13     63.43 o 
  -4   2   1     1292.72     1481.13     30.20 o 
  -3   2   1      179.60      179.09      7.59 o 
  -2   2   1      203.62      177.44      8.47 o 
  -1   2   1       40.26       47.17      5.59 o 
   0   2   1       31.08       36.37      3.21 o 
   1   2   1     1112.52     1155.50     47.42 o 
   2   2   1     1878.65     1744.82     44.24 o 
   3   2   1     1171.17     1291.59     36.23 o 
   4   2   1     4021.53     4021.92     79.11 o 
   5   2   1       64.16       65.20      3.87 o 
   6   2   1      137.42      148.56      8.64 o 
   7   2   1        1.18        0.15      3.36 o 
   8   2   1       33.35       24.43      9.04 o 
   9   2   1       22.28       30.98     12.36 o 
  10   2   1      598.98      707.47     42.38 o 
  11   2   1       60.36       44.83     14.94 o 
  12   2   1       18.15       22.60      8.30 o 
  13   2   1       54.43       29.05     12.89 o 
 -12   3   1       25.79       32.31     15.17 o 
 -11   3   1      122.49       85.93     36.50 o 
 -10   3   1      462.74      431.49     15.60 o 
  -9   3   1      284.59      275.56     22.60 o 
  -8   3   1     1605.75     1522.82     98.31 o 
  -7   3   1       98.98       91.35     13.27 o 
  -6   3   1     1037.43     1005.09     27.96 o 
  -5   3   1       41.20       29.47      7.92 o 
  -4   3   1     5237.78     5069.68     82.39 o 
  -3   3   1       68.73       70.14      2.60 o 
  -2   3   1      171.57      149.38      7.78 o 
  -1   3   1       93.20       96.92      6.23 o 
   0   3   1       96.14       89.70      5.67 o 
   1   3   1       72.23       60.42      7.39 o 
   2   3   1      452.53      433.91     18.42 o 
   3   3   1     2229.53     2360.83     21.38 o 
   4   3   1      539.37      563.76     19.39 o 
   5   3   1       99.70      109.57      8.20 o 
   6   3   1       31.59       45.24      5.04 o 
   7   3   1      601.55      572.40     27.51 o 
   8   3   1       10.02       18.93      6.15 o 
   9   3   1      287.68      269.21     22.03 o 
  10   3   1       34.61       35.69     13.08 o 
  11   3   1        8.28       -5.50     13.99 o 
  12   3   1       10.73       20.63     13.23 o 
  13   3   1      190.39      132.13     70.16 o 
 -12   4   1       77.39       55.60     33.38 o 
 -11   4   1      271.39      203.75     19.48 o 
 -10   4   1      184.96      162.70     11.37 o 
  -9   4   1      180.21      175.87     13.17 o 
  -8   4   1      295.20      236.80     68.29 o 
  -7   4   1     2105.84     2209.73     40.91 o 
  -6   4   1       76.47       67.44      9.47 o 
  -5   4   1      110.31       99.38      4.13 o 
  -4   4   1      554.04      559.11     16.69 o 
  -3   4   1      147.42      146.21      5.12 o 
  -2   4   1      293.48      294.16     12.15 o 
  -1   4   1        2.00        7.22      5.54 o 
   0   4   1       10.91       19.83      7.91 o 
   1   4   1       26.06       28.43     11.30 o 
   2   4   1      562.40      506.47     21.35 o 
   3   4   1       26.27       35.83      9.04 o 
   4   4   1      236.41      240.74      9.88 o 
   5   4   1      438.53      483.75     28.79 o 
   6   4   1     1045.99     1207.66     58.75 o 
   7   4   1      408.47      402.07     19.96 o 
   8   4   1      409.21      400.29     19.90 o 
   9   4   1      818.78      916.42     33.15 o 
  10   4   1      513.47      559.41     28.63 o 
  11   4   1      187.82      207.03     19.24 o 
  12   4   1       19.09       23.59     17.94 o 
  13   4   1       12.11       23.89     20.36 o 
 -12   5   1       28.43       30.45     18.13 o 
 -11   5   1        0.47       17.52     19.98 o 
 -10   5   1      883.87      903.58     36.45 o 
  -9   5   1      720.05      747.61     28.18 o 
  -8   5   1      116.23      100.34     21.10 o 
  -7   5   1      243.90      237.77     15.12 o 
  -6   5   1      100.98      122.24      5.11 o 
  -5   5   1       53.59       54.58      4.47 o 
  -4   5   1        6.28       10.05      3.29 o 
  -3   5   1       11.64       10.87      4.76 o 
  -2   5   1        1.90        8.23      2.96 o 
  -1   5   1       50.96       60.15     17.79 o 
   0   5   1     2070.79     1975.57     58.23 o 
   1   5   1      817.07      850.29     29.89 o 
   2   5   1       89.31       79.61      7.24 o 
   3   5   1       10.96       20.25      7.40 o 
   4   5   1      323.97      332.05     38.09 o 
   5   5   1     5173.65     5305.61    133.19 o 
   6   5   1      923.50     1088.61     53.63 o 
   7   5   1      674.62      627.70     30.50 o 
   8   5   1        6.53        6.56      3.19 o 
   9   5   1      185.48      157.37     16.51 o 
  10   5   1      354.20      302.12     74.04 o 
  11   5   1      111.16       76.44     50.49 o 
  12   5   1      326.48      351.94     24.38 o 
  13   5   1       18.70       15.66     13.54 o 
 -11   6   1      420.30      380.60     25.53 o 
 -10   6   1      199.71      180.88     13.83 o 
  -9   6   1        1.03       19.29      5.87 o 
  -8   6   1       13.77       21.42     10.36 o 
  -7   6   1      124.40      139.43     33.83 o 
  -6   6   1      569.92      569.05     20.30 o 
  -5   6   1       45.39       39.36      5.05 o 
  -4   6   1      443.47      446.65     42.11 o 
  -3   6   1     1521.61     1480.52     33.49 o 
  -2   6   1      429.34      457.80     13.44 o 
  -1   6   1     1196.73     1224.98     38.00 o 
   0   6   1      240.13      199.24     12.57 o 
   1   6   1     1345.19     1375.40     64.01 o 
   2   6   1       26.19       27.86     10.54 o 
   3   6   1     3925.51     3798.82     95.55 o 
   4   6   1      508.53      484.47     33.54 o 
   5   6   1     4448.87     5320.77    134.64 o 
   6   6   1     2520.41     2634.68     65.99 o 
   7   6   1      682.89      653.52     42.94 o 
   8   6   1      789.33      748.09     32.88 o 
   9   6   1       95.21      101.78     39.42 o 
  10   6   1        2.29       -5.16     14.94 o 
  11   6   1      106.77       91.05     39.19 o 
  12   6   1        3.45       -2.16      9.86 o 
  13   6   1        6.64        6.10      9.63 o 
 -11   7   1        6.29        1.82     12.47 o 
 -10   7   1       51.01       37.92     14.48 o 
  -9   7   1      345.82      337.99     16.78 o 
  -8   7   1       47.29       42.22     15.84 o 
  -7   7   1      816.64      815.90     32.81 o 
  -6   7   1     2251.09     2232.04     80.42 o 
  -5   7   1      804.07      875.55     40.50 o 
  -4   7   1      972.41     1039.59     37.55 o 
  -3   7   1      525.40      517.88     13.12 o 
  -2   7   1      329.45      301.16      9.48 o 
  -1   7   1     2039.71     2158.86    156.95 o 
   0   7   1        6.68       12.60      9.12 o 
   1   7   1      584.94      602.81     26.50 o 
   2   7   1     1123.07     1069.45     49.74 o 
   3   7   1     2471.18     2578.80     52.69 o 
   4   7   1      288.85      378.49     53.15 o 
   5   7   1       44.56       65.35     15.59 o 
   6   7   1      673.48      740.07     56.86 o 
   7   7   1      283.74      295.66     23.40 o 
   8   7   1      268.59      261.63     23.96 o 
   9   7   1      349.02      334.81     19.49 o 
  10   7   1       48.33       71.41     24.80 o 
  11   7   1       59.14       61.78     28.03 o 
  12   7   1      245.15      202.55     80.17 o 
  13   7   1      191.69      233.91     23.75 o 
 -10   8   1      369.17      362.32     33.72 o 
  -9   8   1       75.45       62.05     15.30 o 
  -8   8   1        8.61        3.74      8.96 o 
  -7   8   1      784.96      799.10     50.65 o 
  -6   8   1        5.41        1.35      5.67 o 
  -5   8   1       13.87        6.76      4.32 o 
  -4   8   1     2152.76     2155.86     54.72 o 
  -3   8   1     2376.93     2306.56     47.01 o 
  -2   8   1     2153.08     2066.45     60.54 o 
  -1   8   1       21.81       28.58      9.18 o 
   0   8   1      202.55      181.19     18.45 o 
   1   8   1      310.87      279.81     20.99 o 
   2   8   1       36.61        9.33      4.44 o 
   3   8   1     3545.92     3623.53     96.00 o 
   4   8   1     1081.17     1134.56     53.68 o 
   5   8   1       62.94       81.60     27.96 o 
   6   8   1       21.13       42.93     20.17 o 
   7   8   1      139.56      188.99     21.52 o 
   8   8   1        0.68        6.75     10.24 o 
   9   8   1      115.70       76.94     30.24 o 
  10   8   1       18.02       12.89     12.44 o 
  11   8   1      185.10      148.31     54.84 o 
  12   8   1       22.16       12.51      9.75 o 
  13   8   1      498.05      518.92     30.63 o 
 -10   9   1       92.98       55.40     23.80 o 
  -9   9   1      275.88      300.52     21.30 o 
  -8   9   1      170.96      135.55     40.05 o 
  -7   9   1      812.42      755.21     32.40 o 
  -6   9   1      888.37      862.69     66.19 o 
  -5   9   1     1085.18     1050.43     62.58 o 
  -4   9   1      364.69      395.70     21.72 o 
  -3   9   1       97.06       94.71      7.09 o 
  -2   9   1        7.28        5.21      3.07 o 
  -1   9   1      529.72      553.97     34.13 o 
   0   9   1      411.90      424.37     27.97 o 
   1   9   1      524.48      550.06     31.27 o 
   2   9   1       33.08       23.67     12.02 o 
   3   9   1      842.48      917.85     47.35 o 
   4   9   1      119.37      152.45     43.11 o 
   5   9   1        2.97        7.24      7.09 o 
   6   9   1      101.56       82.98     29.14 o 
   7   9   1        4.73       10.01      8.23 o 
   8   9   1       39.39       30.42     16.27 o 
   9   9   1        0.84        7.62      9.97 o 
  10   9   1        0.51        4.78     12.51 o 
  11   9   1       65.99       62.88     37.36 o 
  12   9   1      168.10      187.82     53.05 o 
  13   9   1        7.84       19.26     20.78 o 
 -10  10   1      169.73      180.65     17.04 o 
  -9  10   1        1.19       -0.66      7.74 o 
  -8  10   1      625.17      656.51     52.03 o 
  -7  10   1       16.94       19.45     12.85 o 
  -6  10   1      133.90      118.86     31.12 o 
  -5  10   1      609.36      642.39     28.40 o 
  -4  10   1     1466.10     1530.88     30.60 o 
  -3  10   1      980.00     1015.05     40.66 o 
  -2  10   1       54.44       42.50     10.41 o 
  -1  10   1        6.30       12.16      3.84 o 
   0  10   1     1028.07     1042.90     56.04 o 
   1  10   1       42.18       36.68     12.06 o 
   2  10   1      672.28      582.99     42.92 o 
   3  10   1      309.79      279.42     16.49 o 
   4  10   1      443.88      451.75     34.31 o 
   5  10   1      281.43      300.19     23.59 o 
   6  10   1      265.81      283.53     33.54 o 
   7  10   1       11.25        8.49     10.28 o 
   8  10   1       14.87       13.01     19.57 o 
   9  10   1       77.27       64.63     27.96 o 
  10  10   1       20.93        7.70     10.81 o 
  11  10   1      104.35       92.45     43.74 o 
  12  10   1       13.08       15.74     11.00 o 
 -10  11   1       39.38       50.06     25.75 o 
  -9  11   1        9.99       11.53     13.27 o 
  -8  11   1       35.20       24.22     11.62 o 
  -7  11   1      641.09      644.64     39.47 o 
  -6  11   1      577.26      629.19     33.17 o 
  -5  11   1     1854.61     1865.13     73.35 o 
  -4  11   1      277.66      281.22      5.36 o 
  -3  11   1       93.77       93.12     11.10 o 
  -2  11   1      126.36      123.53     15.70 o 
  -1  11   1      225.17      203.88      8.95 o 
   0  11   1      470.61      448.87     36.52 o 
   1  11   1        2.33        5.73      7.47 o 
   2  11   1     1415.46     1410.34     74.28 o 
   3  11   1        0.29       -5.35     28.97 o 
   4  11   1       20.71       21.80     11.83 o 
   5  11   1       41.56       40.28     21.88 o 
   6  11   1      256.58      249.80     22.52 o 
   7  11   1        0.01        7.32     16.57 o 
   8  11   1       28.64       30.03     19.19 o 
   9  11   1      343.60      361.93     73.46 o 
  10  11   1       44.51       70.54     28.29 o 
  11  11   1        4.51       -8.30     15.85 o 
  12  11   1       27.44       25.25     21.20 o 
  -9  12   1      218.51      201.83     18.26 o 
  -8  12   1        4.93       14.84      6.96 o 
  -7  12   1       70.37       46.18     22.27 o 
  -6  12   1       95.17       97.38     29.33 o 
  -5  12   1      607.27      548.27     20.30 o 
  -4  12   1      594.64      623.08     30.18 o 
  -3  12   1      880.39      850.13     30.26 o 
  -2  12   1        6.53        8.77      5.25 o 
  -1  12   1       79.99       83.29     13.67 o 
   0  12   1       75.76       84.52     38.39 o 
   1  12   1      591.62      653.37     47.39 o 
   2  12   1       96.86      120.61     45.95 o 
   3  12   1     1531.61     1706.21     63.88 o 
   4  12   1     1119.74     1102.15     64.73 o 
   5  12   1      975.46      937.68     51.11 o 
   6  12   1        5.62       -0.46     14.86 o 
   7  12   1        2.26       -5.54     13.35 o 
   8  12   1       75.93       87.51     30.15 o 
   9  12   1      272.09      264.21     36.45 o 
  10  12   1       27.17       23.85     14.83 o 
  11  12   1       14.53       38.15     22.90 o 
  12  12   1        4.89        2.39     14.52 o 
  -9  13   1        0.32       -9.29     13.80 o 
  -8  13   1      339.43      380.27     31.37 o 
  -7  13   1       71.14       59.15     17.28 o 
  -6  13   1        0.00       15.43      7.75 o 
  -5  13   1       91.98      120.67     33.62 o 
  -4  13   1       49.45       59.90     17.37 o 
  -3  13   1       11.47        8.54      3.93 o 
  -2  13   1      318.84      304.37     14.22 o 
  -1  13   1      180.85      152.48     11.83 o 
   0  13   1       62.30       71.05     14.39 o 
   1  13   1       85.45       68.29     26.06 o 
   2  13   1      513.33      532.69     41.27 o 
   3  13   1      624.86      613.94     42.78 o 
   4  13   1     1563.15     1596.14     77.81 o 
   5  13   1       55.53       62.13     26.36 o 
   6  13   1      279.58      302.13     27.27 o 
   7  13   1      244.63      154.93     57.21 o 
   8  13   1       85.60       86.60     32.36 o 
   9  13   1      391.65      362.93     34.68 o 
  10  13   1       39.57       45.28     33.14 o 
  11  13   1       28.23        0.49     28.48 o 
  -8  14   1      522.00      629.70     45.30 o 
  -7  14   1       16.50       12.93     16.99 o 
  -6  14   1      197.60      169.50     47.54 o 
  -5  14   1      142.57      160.72     39.80 o 
  -4  14   1      148.96      151.33     42.47 o 
  -3  14   1      304.63      362.76     30.59 o 
  -2  14   1       27.20       30.69      9.98 o 
  -1  14   1      123.48      145.61     19.79 o 
   0  14   1      179.26      181.40     16.50 o 
   1  14   1      230.48      297.44     61.77 o 
   2  14   1      328.94      319.57     30.51 o 
   3  14   1        7.89       -3.45     14.86 o 
   4  14   1        9.09      -10.54     17.21 o 
   5  14   1       36.81       17.94     13.58 o 
   6  14   1        5.81        8.80      9.44 o 
   7  14   1       70.71       53.82     26.74 o 
   8  14   1        6.82       10.47     16.46 o 
   9  14   1       76.22       41.84     27.04 o 
  10  14   1        0.04        8.91     11.45 o 
  11  14   1       14.45       -4.66     11.30 o 
  -8  15   1       78.71       45.02     29.47 o 
  -7  15   1        0.01        4.78      9.18 o 
  -6  15   1      475.16      551.74     43.17 o 
  -5  15   1       14.14       37.76     11.04 o 
  -4  15   1      161.73      148.52     41.10 o 
  -3  15   1      738.25      754.75     45.80 o 
  -2  15   1       26.32       26.28     10.14 o 
  -1  15   1      114.97      140.91     10.75 o 
   0  15   1       35.95       39.42     10.38 o 
   1  15   1      295.05      276.25     39.44 o 
   2  15   1       80.04       84.44     21.96 o 
   3  15   1      104.23       43.70     39.38 o 
   4  15   1     1162.93     1311.12     69.32 o 
   5  15   1      406.08      345.96     22.61 o 
   6  15   1       80.76       65.36     28.71 o 
   7  15   1        2.52       15.92     20.21 o 
   8  15   1      104.17       76.97     34.63 o 
   9  15   1       25.20       37.65     18.66 o 
  10  15   1       46.21       28.29     14.45 o 
  -7  16   1        5.63       12.66     14.60 o 
  -6  16   1       29.94       30.68     10.28 o 
  -5  16   1       19.44       21.31     10.04 o 
  -4  16   1        2.89       14.14      8.39 o 
  -3  16   1       13.06       15.21     14.94 o 
  -2  16   1       70.03       72.69     19.59 o 
  -1  16   1      240.05      210.50     14.81 o 
   0  16   1      307.71      331.19     28.47 o 
   1  16   1       11.87       21.41      7.94 o 
   2  16   1        1.58        7.65      5.83 o 
   3  16   1      150.63      171.48     47.93 o 
   4  16   1       42.91       26.02     19.64 o 
   5  16   1        7.50       13.27     15.36 o 
   6  16   1      332.95      358.69     32.36 o 
   7  16   1       20.49       21.23     19.87 o 
   8  16   1      111.85      131.86     56.75 o 
   9  16   1        0.79        4.63      7.09 o 
  10  16   1       61.88       64.81     32.01 o 
  -6  17   1       41.87       25.71     19.72 o 
  -5  17   1       78.44       67.32     25.75 o 
  -4  17   1        0.01        6.88      6.25 o 
  -3  17   1       36.49       37.54     16.73 o 
  -2  17   1        3.00       14.79      7.79 o 
  -1  17   1      158.02      120.16     38.21 o 
   0  17   1      451.00      425.14     24.82 o 
   1  17   1       40.53       32.91      9.69 o 
   2  17   1      297.60      324.17     24.21 o 
   3  17   1      452.70      474.07     29.44 o 
   4  17   1      155.64      156.71     40.29 o 
   5  17   1       14.21       18.32      8.32 o 
   6  17   1      167.97       97.33     59.54 o 
   7  17   1      138.24      119.88     33.79 o 
   8  17   1        1.04        6.94     13.73 o 
   9  17   1        3.58        9.21     11.15 o 
  -5  18   1     1345.21     1593.99     56.44 o 
  -4  18   1       19.79       20.32     18.92 o 
  -3  18   1        5.34        3.98      8.51 o 
  -2  18   1        4.27       16.28      8.56 o 
  -1  18   1      118.29      100.93     30.40 o 
   0  18   1       79.78       54.20     16.11 o 
   1  18   1      149.01      168.91     22.12 o 
   2  18   1      135.70      111.77     32.95 o 
   3  18   1      227.42      256.56     25.05 o 
   4  18   1      752.53      858.71     44.45 o 
   5  18   1     1239.34     1258.24     52.41 o 
   6  18   1        1.95        8.30      7.63 o 
   7  18   1      199.62      184.62     82.46 o 
   8  18   1       61.87       40.66     36.26 o 
  -4  19   1       50.90       44.18     20.90 o 
  -3  19   1      532.35      570.54     35.19 o 
  -2  19   1      230.72      235.73     21.29 o 
  -1  19   1       12.40       15.68      9.76 o 
   0  19   1        8.07       18.54     13.82 o 
   1  19   1      128.11      122.18     20.48 o 
   2  19   1        0.62        7.00      4.77 o 
   3  19   1       42.06       45.71     11.82 o 
   4  19   1      109.07       85.39     23.47 o 
   5  19   1      214.31      214.47     50.49 o 
   6  19   1      324.10      307.47     23.58 o 
   7  19   1       43.17       13.77     16.08 o 
  -2  20   1       16.00        8.19      8.38 o 
  -1  20   1        7.46       10.14      9.50 o 
   0  20   1      249.83      157.01     63.01 o 
   1  20   1        0.91       11.65     11.55 o 
   2  20   1      134.80      141.29     40.00 o 
   3  20   1      258.10      197.17     43.11 o 
   4  20   1       80.46       71.96     22.94 o 
   5  20   1        0.02        5.35      7.13 o 
  -4 -20   2      130.60      126.24     23.66 o 
  -3 -20   2       26.03       22.02      8.76 o 
  -2 -20   2      132.59      113.88     31.55 o 
  -1 -20   2       13.57       14.49      6.97 o 
   0 -20   2        0.89        4.82     11.94 o 
   1 -20   2      304.29      265.07     93.58 o 
  -6 -19   2       74.21       65.08     20.48 o 
  -5 -19   2       94.71       65.11     17.49 o 
  -4 -19   2        4.88        6.46      7.35 o 
  -3 -19   2       17.82       18.41      6.74 o 
  -2 -19   2       64.45       35.78     17.94 o 
  -1 -19   2        6.05       10.17      7.26 o 
   0 -19   2        0.06        1.42      7.15 o 
   1 -19   2       66.61       34.51     15.82 o 
   2 -19   2        0.87        2.62     13.57 o 
   3 -19   2        5.39       -5.99     15.77 o 
  -7 -18   2       47.64       35.38     14.56 o 
  -6 -18   2      405.95      440.42     79.16 o 
  -5 -18   2      130.95      157.43     29.00 o 
  -4 -18   2       15.87       12.55      5.23 o 
  -3 -18   2       50.46       51.86     13.89 o 
  -2 -18   2        8.37       12.40      6.85 o 
  -1 -18   2      294.52      330.00     20.43 o 
   0 -18   2       46.58       35.12     11.92 o 
   1 -18   2       86.50       74.08     20.04 o 
   2 -18   2       29.49        9.82     10.43 o 
   3 -18   2      266.46      199.90     75.66 o 
   4 -18   2      153.27      171.04     70.76 o 
   5 -18   2       83.09       72.90     30.04 o 
  -8 -17   2      208.02      151.53     83.30 o 
  -7 -17   2       41.09       25.29     24.16 o 
  -6 -17   2        2.86        6.86      9.59 o 
  -5 -17   2      860.01      939.77     39.11 o 
  -4 -17   2      149.95      151.32     38.35 o 
  -3 -17   2       91.58       75.79     20.59 o 
  -2 -17   2      213.13      168.53     25.84 o 
  -1 -17   2       82.20       78.38     12.11 o 
   0 -17   2      995.93     1054.51     36.66 o 
   1 -17   2      437.90      453.13     18.84 o 
   2 -17   2      253.04      223.00     17.42 o 
   3 -17   2       25.88       11.87     16.08 o 
   4 -17   2        0.06       17.74     20.06 o 
   5 -17   2      104.08      162.88     69.27 o 
   6 -17   2        0.61       20.10     19.60 o 
  -9 -16   2      497.05      506.68     32.14 o 
  -8 -16   2        2.38       12.06     11.75 o 
  -7 -16   2      140.76      125.70     35.17 o 
  -6 -16   2       15.21       20.78     12.14 o 
  -5 -16   2       20.80       19.01     10.98 o 
  -4 -16   2      214.28      193.12     16.52 o 
  -3 -16   2       98.40       79.22     32.66 o 
  -2 -16   2       32.80       30.59     11.35 o 
  -1 -16   2     2427.34     2529.20     54.25 o 
   0 -16   2        0.55        8.75      9.02 o 
   1 -16   2        7.35        5.13      6.23 o 
   2 -16   2       97.23       91.44     21.47 o 
   3 -16   2      295.78      253.95     15.89 o 
   4 -16   2      159.99       98.81     82.57 o 
   5 -16   2       37.33       37.05     24.95 o 
   6 -16   2       22.22        8.72      9.67 o 
   7 -16   2       49.98       38.57     17.63 o 
 -10 -15   2       73.58       60.61     21.47 o 
  -9 -15   2      636.56      751.08     46.65 o 
  -8 -15   2        0.36       -7.85     14.64 o 
  -7 -15   2      521.17      486.25     34.63 o 
  -6 -15   2      270.27      262.29     29.56 o 
  -5 -15   2      192.87      168.72     24.00 o 
  -4 -15   2      131.72      120.27     28.04 o 
  -3 -15   2      455.23      422.81     22.70 o 
  -2 -15   2     1669.66     1764.65     74.13 o 
  -1 -15   2       98.22       97.93     18.26 o 
   0 -15   2      685.72      665.92     22.55 o 
   1 -15   2     1400.47     1408.48     45.57 o 
   2 -15   2      245.53      249.35     23.99 o 
   3 -15   2       22.33       13.59      5.22 o 
   4 -15   2      155.73      158.03     29.65 o 
   5 -15   2      171.45      192.01     74.60 o 
   6 -15   2      143.92      126.23     38.85 o 
   7 -15   2        9.30        8.80     10.16 o 
   8 -15   2        6.30       -8.34     15.01 o 
 -10 -14   2      206.62      143.03     52.33 o 
  -9 -14   2        1.07        9.25      9.10 o 
  -8 -14   2        0.15       19.64     12.25 o 
  -7 -14   2       69.01       80.83     32.81 o 
  -6 -14   2        4.46        7.84      4.16 o 
  -5 -14   2      236.30      257.39     18.04 o 
  -4 -14   2       47.57       52.41     19.60 o 
  -3 -14   2      845.74      792.19     31.80 o 
  -2 -14   2       88.62       92.49     15.51 o 
  -1 -14   2     1314.61     1343.55     44.13 o 
   0 -14   2      678.67      699.90     31.46 o 
   1 -14   2       68.42       58.68     10.37 o 
   2 -14   2     1713.73     1732.18     44.40 o 
   3 -14   2      314.83      277.06     11.95 o 
   4 -14   2        4.66       11.86      4.66 o 
   5 -14   2       30.76       20.14     12.06 o 
   6 -14   2      161.53      147.80     63.25 o 
   7 -14   2       58.97       60.80     29.39 o 
   8 -14   2       27.58       18.20      9.97 o 
 -11 -13   2       54.88       61.55     34.81 o 
 -10 -13   2       74.48       81.85     28.67 o 
  -9 -13   2      238.74      233.21     20.99 o 
  -8 -13   2      116.26      123.11     48.90 o 
  -7 -13   2      332.12      295.52     23.40 o 
  -6 -13   2       25.02       27.36      8.35 o 
  -5 -13   2      354.12      403.23     22.13 o 
  -4 -13   2     1826.64     1870.30     80.75 o 
  -3 -13   2      138.59      127.31     29.92 o 
  -2 -13   2     1319.46     1419.12     55.51 o 
  -1 -13   2     3550.42     3688.83    165.26 o 
   0 -13   2      311.92      321.69     24.63 o 
   1 -13   2       94.85       96.36     19.53 o 
   2 -13   2      103.01       85.96     18.63 o 
   3 -13   2      821.93      785.54     30.38 o 
   4 -13   2      640.66      625.92     16.79 o 
   5 -13   2      433.50      368.08     39.90 o 
   6 -13   2      113.66      115.03     51.94 o 
   7 -13   2       37.51       27.87     22.83 o 
   8 -13   2       13.55       24.00      9.63 o 
   9 -13   2        0.20        5.65      9.48 o 
 -11 -12   2        7.58       19.22     21.12 o 
 -10 -12   2       10.46       21.42     15.93 o 
  -9 -12   2       27.24       42.70     18.05 o 
  -8 -12   2      251.70      235.94     20.99 o 
  -7 -12   2     1159.20     1133.52     62.07 o 
  -6 -12   2      126.82      114.61     21.74 o 
  -5 -12   2      125.09      121.85     25.65 o 
  -4 -12   2       14.26       20.76     17.18 o 
  -3 -12   2      464.40      430.83     14.30 o 
  -2 -12   2      212.05      199.30     15.01 o 
  -1 -12   2       50.78       55.22     13.04 o 
   0 -12   2      225.57      224.71     14.09 o 
   1 -12   2       87.95       72.99     15.52 o 
   2 -12   2       38.68       40.45     16.94 o 
   3 -12   2     1088.15     1120.81     33.88 o 
   4 -12   2     1047.40     1028.93     35.23 o 
   5 -12   2     1413.33     1382.54     28.43 o 
   6 -12   2      902.02      910.41     85.12 o 
   7 -12   2       79.40       62.74     32.43 o 
   8 -12   2     1389.58     1516.55     83.96 o 
   9 -12   2       46.44       38.38     29.96 o 
  10 -12   2      202.62      154.91     82.99 o 
 -11 -11   2        4.28        6.03     14.48 o 
 -10 -11   2        3.47       10.05     17.67 o 
  -9 -11   2      213.10      276.39     22.36 o 
  -8 -11   2       14.32       12.25      9.93 o 
  -7 -11   2      147.75      102.59     18.71 o 
  -6 -11   2       68.68       61.37     14.18 o 
  -5 -11   2      846.97      835.43     55.26 o 
  -4 -11   2      480.45      434.85     17.11 o 
  -3 -11   2       27.62       28.57      7.31 o 
  -2 -11   2      152.52      149.78     13.67 o 
  -1 -11   2     1090.28     1104.49     55.33 o 
   0 -11   2       83.90       64.48     10.21 o 
   1 -11   2     2325.29     2442.10     93.18 o 
   2 -11   2      283.22      260.50     20.52 o 
   3 -11   2      394.91      416.09     15.22 o 
   4 -11   2     1079.70     1008.30     36.06 o 
   5 -11   2     1144.27     1120.40     44.18 o 
   6 -11   2      109.00      118.20     27.05 o 
   7 -11   2      850.58      806.59     37.68 o 
   8 -11   2        4.55        9.10      7.24 o 
   9 -11   2      163.44      114.63     57.49 o 
  10 -11   2        8.48       13.01     17.44 o 
 -12 -10   2       17.61       22.03     15.43 o 
 -11 -10   2      485.07      476.23     34.20 o 
 -10 -10   2       30.30       38.03     24.27 o 
  -9 -10   2     1363.60     1140.44     59.48 o 
  -8 -10   2       37.74       14.45     20.29 o 
  -7 -10   2      493.28      456.59     15.80 o 
  -6 -10   2      750.86      743.28     28.11 o 
  -5 -10   2       45.57       60.97     15.52 o 
  -4 -10   2        0.17        5.19      4.21 o 
  -3 -10   2      839.36      820.51     34.98 o 
  -2 -10   2      241.56      212.60     10.70 o 
  -1 -10   2      925.63      894.26     34.51 o 
   0 -10   2       22.47       19.97      6.57 o 
   1 -10   2      149.39      124.19     27.07 o 
   2 -10   2     3163.13     3518.83     54.02 o 
   3 -10   2        1.23        7.40      5.19 o 
   4 -10   2     1794.39     1927.04     37.83 o 
   5 -10   2      168.99      159.01     14.40 o 
   6 -10   2     1186.93     1229.39     39.96 o 
   7 -10   2      153.79      145.34     24.19 o 
   8 -10   2       50.18       47.41     18.01 o 
   9 -10   2       24.29       25.25     17.56 o 
  10 -10   2      260.67      198.23     79.30 o 
  11 -10   2        4.57        4.89     11.41 o 
 -12  -9   2      439.32      469.45     30.88 o 
 -11  -9   2        1.78      -15.85     15.85 o 
 -10  -9   2        0.43       16.15     10.77 o 
  -9  -9   2       97.97       77.31     25.76 o 
  -8  -9   2     4003.33     4182.72    100.97 o 
  -7  -9   2     1120.90     1081.83     43.20 o 
  -6  -9   2       12.57       19.12      6.41 o 
  -5  -9   2        3.03        1.35      5.27 o 
  -4  -9   2      363.32      337.30     20.62 o 
  -3  -9   2      908.23     1000.13     36.21 o 
  -2  -9   2        0.15        4.39     10.65 o 
  -1  -9   2     1410.51     1762.59    100.04 o 
   0  -9   2      757.72      724.34     22.00 o 
   1  -9   2       12.01        6.15      3.42 o 
   2  -9   2      393.80      448.01     17.67 o 
   3  -9   2      202.07      213.11     11.15 o 
   4  -9   2     3310.30     3480.76     74.34 o 
   5  -9   2        0.01        7.49      4.61 o 
   6  -9   2      192.79      206.74     11.38 o 
   7  -9   2      397.85      380.34     10.30 o 
   8  -9   2     2275.10     2248.79     76.63 o 
   9  -9   2      770.46      770.38     47.53 o 
  10  -9   2        5.68        3.87      9.21 o 
  11  -9   2       14.79       17.63      8.11 o 
 -12  -8   2     1241.50     1302.27     69.65 o 
 -11  -8   2       50.50       24.58     15.93 o 
 -10  -8   2      664.02      657.25     41.43 o 
  -9  -8   2      742.21      785.98     63.07 o 
  -8  -8   2      771.01      732.38     48.59 o 
  -7  -8   2     5301.18     5240.81    155.00 o 
  -6  -8   2     2312.72     2159.32     50.12 o 
  -5  -8   2      667.30      667.96     31.34 o 
  -4  -8   2       21.58       13.68      5.13 o 
  -3  -8   2      274.78      293.29     13.11 o 
  -2  -8   2     3425.90     3031.22     80.69 o 
  -1  -8   2      479.98      438.21     17.15 o 
   0  -8   2     3924.98     4121.21     65.85 o 
   1  -8   2        9.84       14.73      4.51 o 
   2  -8   2     2441.01     2667.88     42.14 o 
   3  -8   2       19.02       30.25      6.13 o 
   4  -8   2      726.77      737.81     25.03 o 
   5  -8   2      760.40      724.31     20.68 o 
   6  -8   2      720.12      711.13     23.12 o 
   7  -8   2       14.43       23.32      6.16 o 
   8  -8   2       17.47       16.85      5.45 o 
   9  -8   2       16.38       22.60     10.33 o 
  10  -8   2     1253.59     1292.07     73.31 o 
  11  -8   2      184.47      111.18     65.27 o 
 -12  -7   2      316.10      372.28     43.21 o 
 -11  -7   2       19.61       30.45     15.70 o 
 -10  -7   2     1408.38     1730.82     84.04 o 
  -9  -7   2     1465.30     1507.09     83.00 o 
  -8  -7   2     1974.46     1961.28    103.01 o 
  -7  -7   2      114.89      106.46      5.04 o 
  -6  -7   2      942.92      974.45     68.47 o 
  -5  -7   2     4823.96     4824.26    129.25 o 
  -4  -7   2     1906.49     2266.86    112.26 o 
  -3  -7   2     1062.43     1091.67     34.50 o 
  -2  -7   2      381.42      393.79     11.95 o 
  -1  -7   2        3.49       24.91     10.26 o 
   0  -7   2      125.01      137.43      9.38 o 
   1  -7   2        5.43        8.57      3.14 o 
   2  -7   2     3215.25     3794.07     73.01 o 
   3  -7   2      254.44      299.86      8.29 o 
   4  -7   2     1939.73     1846.95     33.76 o 
   5  -7   2     1117.72     1131.11     26.00 o 
   6  -7   2      143.64      152.72      4.78 o 
   7  -7   2      702.42      702.07     21.89 o 
   8  -7   2     1591.38     1617.33     29.93 o 
   9  -7   2     4117.21     4312.77    104.73 o 
  10  -7   2        0.86       -3.94     14.48 o 
  11  -7   2       23.32        3.07     15.58 o 
 -12  -6   2      738.02      802.35     47.09 o 
 -11  -6   2      265.72      308.19     29.38 o 
 -10  -6   2      349.55      350.70     29.78 o 
  -9  -6   2      929.76      997.73     54.50 o 
  -8  -6   2       97.04      100.31     34.07 o 
  -7  -6   2     4122.82     3892.03    185.57 o 
  -6  -6   2        2.32      -11.98     11.98 o 
  -5  -6   2      188.95      164.46     13.14 o 
  -4  -6   2      680.63      755.43     37.23 o 
  -3  -6   2     7400.60     7116.19    428.49 o 
  -2  -6   2      557.87      539.13     30.98 o 
  -1  -6   2      334.50      292.72     11.32 o 
   0  -6   2      416.67      435.34     14.31 o 
   1  -6   2      771.93      752.12     20.08 o 
   2  -6   2     4043.08     3756.83    122.79 o 
   3  -6   2     1050.24     1168.22     23.88 o 
   4  -6   2      792.82      833.21     17.13 o 
   5  -6   2     2989.15     3035.35     33.54 o 
   6  -6   2        0.26        4.56      1.92 o 
   7  -6   2       39.04       40.51      7.07 o 
   8  -6   2      381.85      394.01     18.49 o 
   9  -6   2      601.71      616.43     32.25 o 
  10  -6   2     1634.55     1599.96     53.34 o 
  11  -6   2      239.91      243.77     16.32 o 
 -13  -5   2       23.26       14.75     14.52 o 
 -12  -5   2      526.69      665.21     49.03 o 
 -11  -5   2      125.66      112.83     38.81 o 
 -10  -5   2        0.40       13.12     11.83 o 
  -9  -5   2     1333.47     1461.72     44.77 o 
  -8  -5   2     2048.34     2093.63     99.42 o 
  -7  -5   2      884.38      810.69     50.88 o 
  -6  -5   2     3833.32     3707.20    164.82 o 
  -5  -5   2     5119.03     4593.52    122.55 o 
  -4  -5   2     1880.76     2048.54     89.71 o 
  -3  -5   2     3119.76     3205.47     64.75 o 
  -2  -5   2     2378.64     2688.81     90.18 o 
  -1  -5   2     3325.55     2532.93     56.05 o 
   0  -5   2    16682.21    15556.44    166.94 o 
   1  -5   2     7617.64     7527.62    124.79 o 
   2  -5   2     1339.55     1399.82     26.27 o 
   3  -5   2     2985.25     3124.61     99.50 o 
   4  -5   2      326.29      251.34      7.10 o 
   5  -5   2       14.03       18.82      3.62 o 
   6  -5   2      132.43      140.13      4.99 o 
   7  -5   2        2.90        3.64      2.41 o 
   8  -5   2        0.08        2.84      8.39 o 
   9  -5   2       48.46       56.28     19.57 o 
  10  -5   2      157.06      158.95     31.11 o 
  11  -5   2      634.91      598.30     32.34 o 
 -13  -4   2        5.94        7.24     12.85 o 
 -12  -4   2      372.28      372.35     72.88 o 
 -11  -4   2      416.62      435.65     28.08 o 
 -10  -4   2      343.59      414.13     27.69 o 
  -9  -4   2     2261.45     2511.96    130.78 o 
  -8  -4   2       78.49       76.29     40.74 o 
  -7  -4   2     2586.19     2561.25    111.98 o 
  -6  -4   2     1448.55     1350.46     65.06 o 
  -5  -4   2      394.57      375.93     12.82 o 
  -4  -4   2      998.58      937.03     20.95 o 
  -3  -4   2       64.48       75.91      3.56 o 
  -2  -4   2     1036.51     1101.46     26.71 o 
  -1  -4   2      818.09      806.94     19.90 o 
   1  -4   2    42853.11    52420.95    762.48 o 
   2  -4   2        5.37        4.49      2.04 o 
   3  -4   2        6.53        5.23      1.60 o 
   4  -4   2      292.66      305.01      8.13 o 
   5  -4   2       11.73        8.81      3.25 o 
   6  -4   2     7718.72     7426.34     54.81 o 
   7  -4   2      395.04      413.89     13.85 o 
   8  -4   2     1414.78     1431.25     55.65 o 
   9  -4   2      811.63      833.15     37.16 o 
  10  -4   2      664.73      703.98     32.81 o 
  11  -4   2      313.58      328.35     19.02 o 
 -13  -3   2       70.92       39.41     19.68 o 
 -12  -3   2        1.24       10.69     13.99 o 
 -11  -3   2      349.32      368.06     26.66 o 
 -10  -3   2       19.03       36.36     23.06 o 
  -9  -3   2      453.83      414.46     45.16 o 
  -8  -3   2      143.07      126.60     59.39 o 
  -7  -3   2      451.40      464.34     32.98 o 
  -6  -3   2      359.55      362.14     28.67 o 
  -5  -3   2     3895.52     4228.92    108.61 o 
  -4  -3   2     2447.59     2268.07     97.70 o 
  -3  -3   2      695.92      681.97      6.92 o 
  -2  -3   2     5727.71     4944.81     85.07 o 
  -1  -3   2     3368.11     2781.16     46.19 o 
   1  -3   2     8532.76     8132.20     75.00 o 
   2  -3   2     2647.94     2199.57     45.41 o 
   3  -3   2      314.47      210.54      7.46 o 
   4  -3   2       97.95      121.15      2.99 o 
   5  -3   2     3626.88     3533.25     62.86 o 
   6  -3   2     1239.45     1271.81     26.61 o 
   7  -3   2      106.30      122.63      5.02 o 
   8  -3   2      243.42      271.30     12.93 o 
   9  -3   2      268.04      298.97     14.01 o 
  10  -3   2      162.79      126.86     41.44 o 
  11  -3   2      479.03      507.09     36.86 o 
  12  -3   2      649.91      725.88     45.75 o 
 -13  -2   2       40.14       22.60     24.95 o 
 -12  -2   2       43.03       70.23     20.48 o 
 -11  -2   2       48.58       22.98     20.21 o 
 -10  -2   2      160.98      188.64     20.68 o 
  -9  -2   2     8913.29     9129.29   1643.23 o 
  -8  -2   2      569.66      624.36     44.18 o 
  -7  -2   2      253.94      238.77     78.44 o 
  -6  -2   2      253.69      268.88     15.12 o 
  -5  -2   2      367.64      400.33     23.06 o 
  -4  -2   2      291.10      286.55     22.79 o 
  -3  -2   2     3963.96     3205.84    133.59 o 
  -2  -2   2     8656.19     7214.89    158.41 o 
  -1  -2   2    10250.51     9327.14     75.51 o 
   0  -2   2    24552.09    27348.58    681.29 o 
   1  -2   2      168.82      162.98      9.72 o 
   2  -2   2    36392.23    48634.79    700.16 o 
   3  -2   2     2748.84     2539.54     19.10 o 
   4  -2   2       17.11       40.82      4.56 o 
   5  -2   2      551.79      567.75     13.72 o 
   6  -2   2     4162.31     4460.38     85.37 o 
   7  -2   2     1118.31     1121.19     40.75 o 
   8  -2   2       26.82       15.00      8.71 o 
   9  -2   2     2365.17     2552.43    109.28 o 
  10  -2   2      618.28      619.20     31.38 o 
  11  -2   2      103.40       87.78     31.79 o 
  12  -2   2       32.44       53.01     22.75 o 
 -13  -1   2        0.06        5.61     16.80 o 
 -12  -1   2      503.99      522.46     38.88 o 
 -11  -1   2      532.31      515.16     74.32 o 
 -10  -1   2       45.34       55.71     25.67 o 
  -9  -1   2      319.82      271.67     23.36 o 
  -8  -1   2       13.61       14.07     14.90 o 
  -7  -1   2      353.14      286.64     23.11 o 
  -6  -1   2     1570.86     1434.14     68.50 o 
  -5  -1   2    12806.51    12476.04    301.72 o 
  -4  -1   2       54.01       64.50      4.48 o 
  -3  -1   2     1196.72     1296.44     75.20 o 
  -2  -1   2     5657.18     4732.27     75.04 o 
  -1  -1   2    11825.94    11949.26    148.01 o 
   0  -1   2     4145.57     3752.06     26.45 o 
   1  -1   2     2013.75     1660.84     45.49 o 
   2  -1   2      813.34      794.02     13.35 o 
   3  -1   2     3723.81     3311.89     60.93 o 
   4  -1   2     1752.51     1602.40     26.52 o 
   5  -1   2     6036.63     5728.07     85.89 o 
   6  -1   2     1232.64     1245.53     17.41 o 
   7  -1   2       51.76       32.62     17.98 o 
   8  -1   2      579.38      612.48     38.25 o 
   9  -1   2      378.80      418.17     51.80 o 
  10  -1   2      499.01      437.97     19.73 o 
  11  -1   2        1.00        3.75      9.93 o 
  12  -1   2       22.51       34.47     25.82 o 
  13  -1   2       16.42       14.64     10.35 o 
 -13   0   2       18.42        8.72     11.41 o 
 -12   0   2        4.00        8.72     21.57 o 
 -11   0   2      117.72      114.27     43.06 o 
 -10   0   2      313.88      233.30     65.93 o 
  -9   0   2       19.26       27.38      9.56 o 
  -8   0   2      142.35      165.38     60.04 o 
  -7   0   2       19.68       25.63     14.22 o 
  -6   0   2     1447.79     1312.33     36.90 o 
  -5   0   2     2823.80     3255.30    191.90 o 
  -4   0   2     2190.05     2028.75     54.90 o 
  -3   0   2    10730.76     9843.92     84.96 o 
  -2   0   2      173.87      166.56      7.98 o 
  -1   0   2     9359.73     8818.36    222.28 o 
   1   0   2     3539.08     3323.76     29.66 o 
   2   0   2    17021.60    18049.18    264.44 o 
   3   0   2        0.31       -0.35      1.83 o 
   4   0   2     1798.80     1813.92     33.67 o 
   5   0   2       37.19       41.08      3.69 o 
   6   0   2     1586.50     1603.41     39.58 o 
   7   0   2     3018.48     3249.03    112.75 o 
   8   0   2       89.61       92.68      9.98 o 
   9   0   2      245.40      245.15     16.59 o 
  10   0   2        4.94        8.08      6.94 o 
  11   0   2      149.88      108.82     33.20 o 
  12   0   2        4.24       19.38     10.16 o 
  13   0   2       31.22       19.15     12.93 o 
 -13   1   2      333.50      349.47     25.55 o 
 -12   1   2       20.55       20.32     15.77 o 
 -11   1   2      308.72      238.24     78.98 o 
 -10   1   2      202.28      211.94     48.62 o 
  -9   1   2      905.48      904.72     56.86 o 
  -8   1   2       73.81       70.24     17.68 o 
  -7   1   2     1320.16     1283.89     60.49 o 
  -6   1   2     2518.06     2476.26     35.20 o 
  -5   1   2      772.21      890.50     25.24 o 
  -4   1   2     1959.57     2295.39     40.32 o 
  -3   1   2      420.52      464.44     15.70 o 
  -2   1   2    12115.01    11591.88    523.03 o 
  -1   1   2     7303.43     6940.29     92.24 o 
   0   1   2        5.17       12.84      5.13 o 
   1   1   2        2.17       29.76      5.13 o 
   3   1   2     2424.85     2290.26     66.74 o 
   4   1   2     2199.45     2065.97     37.83 o 
   5   1   2        3.17       10.59      2.18 o 
   6   1   2      383.11      376.54     15.06 o 
   7   1   2     2127.15     2261.52     42.72 o 
   8   1   2       19.29       24.72      7.62 o 
   9   1   2     3515.97     3635.68    152.08 o 
  10   1   2      155.59      140.29     43.83 o 
  11   1   2      238.72      258.10     18.53 o 
  13   1   2       50.31       29.62     13.01 o 
 -12   2   2       72.03       85.34     35.77 o 
 -11   2   2      493.53      437.25     27.63 o 
 -10   2   2     1162.09     1033.51     47.52 o 
  -9   2   2       51.97       52.90     12.40 o 
  -8   2   2        7.24        5.42      4.28 o 
  -7   2   2     1892.95     1859.73     47.84 o 
  -6   2   2      403.21      447.53     18.98 o 
  -5   2   2     5989.20     5982.99    107.10 o 
  -4   2   2      216.78      245.07      7.69 o 
  -3   2   2     3561.69     2977.20     40.84 o 
  -2   2   2     3474.91     3147.30     61.02 o 
  -1   2   2     5049.46     4224.71     50.95 o 
   0   2   2     2821.79     2640.20     21.52 o 
   1   2   2     5116.02     4854.76     77.09 o 
   2   2   2    39601.46    48372.59   1304.38 o 
   3   2   2     4783.42     4408.42     47.93 o 
   4   2   2      124.15      120.65      3.85 o 
   5   2   2      353.77      364.01     11.41 o 
   6   2   2      420.36      427.67     18.53 o 
   7   2   2       73.84       77.40      7.94 o 
   8   2   2        0.10        4.32      4.09 o 
   9   2   2     2993.54     3465.12    146.18 o 
  10   2   2       44.34       38.19     13.69 o 
  11   2   2     1484.31     1406.92     56.65 o 
  12   2   2      162.91      126.62     59.23 o 
  13   2   2       30.51       21.24     10.96 o 
 -12   3   2        4.22       19.87      9.37 o 
 -11   3   2      117.68      146.25     29.10 o 
 -10   3   2      244.61      232.22     21.26 o 
  -9   3   2       12.99       10.40      6.48 o 
  -8   3   2     1589.08     1588.98     53.02 o 
  -7   3   2      793.27      767.26     30.46 o 
  -6   3   2      116.51      108.55      5.98 o 
  -5   3   2     1754.40     1666.29     47.79 o 
  -4   3   2    10551.84     9761.73    208.59 o 
  -3   3   2     1462.07     1337.39     27.40 o 
  -2   3   2     1463.36     1507.73     44.22 o 
   0   3   2      385.82      327.60     11.23 o 
   1   3   2    18070.85    18220.08    491.50 o 
   2   3   2     5423.59     4714.61     52.13 o 
   3   3   2    17344.57    17625.28    260.63 o 
   4   3   2      888.20      844.72     21.39 o 
   5   3   2     1727.99     1619.41     70.69 o 
   6   3   2     2324.69     2392.25     94.71 o 
   7   3   2       20.45       22.37      8.25 o 
   8   3   2     1562.84     1669.60     38.98 o 
   9   3   2      229.27      302.23     21.53 o 
  10   3   2       62.40       35.84     19.08 o 
  11   3   2      921.39      933.62     43.81 o 
  12   3   2      375.11      415.57     24.12 o 
  13   3   2       11.31       17.29     15.13 o 
 -12   4   2       13.75       11.87     14.67 o 
 -11   4   2       94.37       79.47     35.24 o 
 -10   4   2      166.22      126.01     15.79 o 
  -9   4   2      699.40      716.26     47.78 o 
  -8   4   2     3599.04     3594.15    106.37 o 
  -7   4   2      299.42      273.39     16.65 o 
  -6   4   2        2.30        3.90      4.09 o 
  -5   4   2       84.38       61.32      9.35 o 
  -4   4   2      746.92      764.64     25.15 o 
  -3   4   2     1574.52     1500.95     40.47 o 
  -2   4   2      932.99      965.78     29.67 o 
  -1   4   2       86.98       75.48      4.75 o 
   0   4   2    11023.00    11024.59    190.17 o 
   1   4   2    18658.82    18115.92    242.61 o 
   2   4   2      889.95      910.59     24.96 o 
   3   4   2    15230.84    13922.79    318.73 o 
   4   4   2      514.98      595.99     21.17 o 
   5   4   2     4854.03     4825.66    137.85 o 
   6   4   2       33.91       18.43      7.43 o 
   7   4   2     1554.40     1439.71     50.86 o 
   8   4   2     3790.72     3965.81     84.79 o 
   9   4   2        0.08        2.88      9.86 o 
  10   4   2        9.96       11.68     18.16 o 
  11   4   2      706.65      761.67     44.06 o 
  12   4   2      453.65      540.62     37.35 o 
  13   4   2       14.16       15.77     15.24 o 
 -12   5   2      352.42      374.99     24.95 o 
 -11   5   2      222.83      196.00     78.79 o 
 -10   5   2       44.88       50.71     15.57 o 
  -9   5   2       89.79       87.70     23.36 o 
  -8   5   2      599.47      591.10     38.37 o 
  -7   5   2       20.11       23.09      9.98 o 
  -6   5   2      618.30      626.49     22.06 o 
  -5   5   2        5.45        4.31      2.47 o 
  -4   5   2      225.45      189.46     14.86 o 
  -3   5   2     9943.50     9858.85    334.84 o 
  -2   5   2     4806.76     4079.36     69.15 o 
  -1   5   2     3407.45     3170.16     38.64 o 
   0   5   2      217.56      205.37     13.05 o 
   1   5   2     4955.30     4272.52     53.04 o 
   2   5   2       14.39       12.01      7.03 o 
   3   5   2    10634.27    10111.20    228.21 o 
   4   5   2     2160.64     2415.74    111.20 o 
   5   5   2     3472.55     4094.90    104.90 o 
   6   5   2      625.82      779.61     41.27 o 
   7   5   2      559.42      606.96     43.97 o 
   8   5   2     3096.64     2910.54    118.78 o 
   9   5   2     1127.12     1344.38     68.05 o 
  10   5   2        5.29        5.95     14.86 o 
  11   5   2        6.21       14.07     17.14 o 
  12   5   2      208.18      260.01     21.78 o 
  13   5   2      151.59       98.34     57.52 o 
 -12   6   2      677.66      730.01     34.26 o 
 -11   6   2      129.27       88.05     64.23 o 
 -10   6   2      470.32      486.87     23.06 o 
  -9   6   2      914.32      915.10     41.05 o 
  -8   6   2     2298.32     2357.95     84.48 o 
  -7   6   2     4218.15     4840.23    165.41 o 
  -6   6   2     1329.31     1308.19     56.14 o 
  -5   6   2      387.63      412.15     21.96 o 
  -4   6   2     2624.73     2921.44     55.40 o 
  -3   6   2     2453.19     2746.63    117.93 o 
  -2   6   2      189.12      159.28      8.64 o 
  -1   6   2     1200.21     1422.92     55.97 o 
   0   6   2     7430.76     6440.11    224.47 o 
   1   6   2      687.27      692.86     39.85 o 
   2   6   2      574.47      666.00     18.34 o 
   3   6   2      662.69      602.75     26.52 o 
   4   6   2      600.38      410.94     26.85 o 
   5   6   2       83.65       75.62     28.53 o 
   6   6   2      926.54     1113.34     55.69 o 
   7   6   2     2788.02     3108.79    134.57 o 
   8   6   2      410.54      385.78     20.30 o 
   9   6   2     2521.78     2551.73    129.72 o 
  10   6   2     2778.11     2721.09    137.67 o 
  11   6   2      294.36      265.87     61.51 o 
  12   6   2      345.68      419.57     27.84 o 
  13   6   2       24.30       24.99     25.44 o 
 -11   7   2       24.63       19.72     12.44 o 
 -10   7   2      109.57       92.75     26.89 o 
  -9   7   2      669.66      695.01     28.29 o 
  -8   7   2     1501.13     1577.30    131.43 o 
  -7   7   2      870.71      826.34     60.57 o 
  -6   7   2       82.98       86.82     19.80 o 
  -5   7   2      906.06      954.45     48.40 o 
  -4   7   2     1110.21     1088.52     74.98 o 
  -3   7   2     1203.63     1243.01     51.51 o 
  -2   7   2      373.78      373.78     10.67 o 
  -1   7   2    15358.40    15840.49    293.11 o 
   0   7   2      220.65      220.83     13.27 o 
   1   7   2     7709.87     7081.35    116.95 o 
   2   7   2     5347.28     4600.14    116.70 o 
   3   7   2      573.44      505.59     31.81 o 
   4   7   2     6019.71     5835.70    155.95 o 
   5   7   2      160.84      155.78     46.47 o 
   6   7   2     1526.34     1499.13     76.90 o 
   7   7   2      322.23      349.94     26.75 o 
   8   7   2      543.53      555.10     54.52 o 
   9   7   2      845.74      761.29     47.97 o 
  10   7   2        0.89       12.63     10.28 o 
  11   7   2     1407.36     1454.22     81.89 o 
  12   7   2       95.76       84.85     33.15 o 
  13   7   2      525.02      640.91     38.00 o 
 -11   8   2      234.70      253.95     23.38 o 
 -10   8   2       56.38       33.39     13.54 o 
  -9   8   2        2.92        5.57      4.58 o 
  -8   8   2      111.68       83.27     27.58 o 
  -7   8   2     2664.18     2632.09    108.37 o 
  -6   8   2      444.09      436.90     31.19 o 
  -5   8   2     3149.65     3207.94     73.34 o 
  -4   8   2       34.66       29.70     14.42 o 
  -3   8   2      155.09      176.91     15.18 o 
  -2   8   2     4607.35     4586.01    188.28 o 
  -1   8   2     7586.75     6801.80    299.88 o 
   0   8   2     1140.01     1291.09     63.22 o 
   1   8   2     3329.83     3410.37    120.40 o 
   2   8   2     1991.24     2421.78    107.09 o 
   3   8   2       19.25      114.37     40.20 o 
   4   8   2       57.48       42.60     16.08 o 
   5   8   2      806.69      780.60     41.70 o 
   6   8   2      326.18      367.85     33.82 o 
   7   8   2     2379.32     2432.01     80.55 o 
   8   8   2      896.22     1043.02     54.28 o 
   9   8   2     1589.65     1491.30     41.81 o 
  10   8   2      697.36      744.92     49.32 o 
  11   8   2        1.69       -8.27     13.73 o 
  12   8   2      312.84      318.60     23.43 o 
  13   8   2       82.40       51.39     26.51 o 
 -10   9   2       61.93       40.53     15.19 o 
  -9   9   2       56.20       46.47     15.53 o 
  -8   9   2        0.15       12.34      7.73 o 
  -7   9   2       67.79       59.82     20.82 o 
  -6   9   2      651.47      659.29     28.82 o 
  -5   9   2      685.72      612.96     86.46 o 
  -4   9   2     2475.11     2483.32     81.79 o 
  -3   9   2       27.26       21.88      4.91 o 
  -2   9   2       12.64       30.24      7.25 o 
  -1   9   2     1241.13     1096.05     58.88 o 
   0   9   2     5534.45     5696.45    146.48 o 
   1   9   2     1122.00     1191.11     57.98 o 
   2   9   2      378.82      305.28     22.71 o 
   3   9   2        0.47       -3.49     12.47 o 
   4   9   2      382.83      250.21     16.09 o 
   5   9   2     2132.22     2214.08     65.39 o 
   6   9   2       15.29       29.35     22.37 o 
   7   9   2      571.92      630.30     45.82 o 
   8   9   2      531.00      478.04     52.75 o 
   9   9   2       35.06       19.04     13.80 o 
  10   9   2      122.13      161.55     74.47 o 
  11   9   2      333.19      202.98     89.74 o 
  12   9   2      592.51      548.35     39.69 o 
  13   9   2       93.79       78.90     48.02 o 
 -10  10   2       50.45       31.74     19.42 o 
  -9  10   2        7.79        0.57     14.35 o 
  -8  10   2      490.94      586.56     38.56 o 
  -7  10   2       68.06       52.88     17.16 o 
  -6  10   2     2419.35     2431.10     49.45 o 
  -5  10   2     4575.34     4816.36    459.17 o 
  -4  10   2        3.54       15.17     15.64 o 
  -3  10   2      399.39      381.01     17.49 o 
  -2  10   2     1134.60     1203.88     40.99 o 
  -1  10   2       44.16       37.94      9.94 o 
   0  10   2     2428.51     2551.85     72.30 o 
   1  10   2      231.37      307.31     19.53 o 
   2  10   2        4.73        6.60     10.58 o 
   3  10   2      582.38      513.75     37.48 o 
   4  10   2      378.81      369.72     29.62 o 
   5  10   2        2.58       15.13     12.74 o 
   6  10   2      346.24      385.22     24.66 o 
   7  10   2      945.46      853.68     47.74 o 
   8  10   2       20.49       36.74     15.70 o 
   9  10   2      348.71      274.67     22.15 o 
  10  10   2     2849.58     2960.70     64.40 o 
  11  10   2      196.11      203.41     71.73 o 
  12  10   2       12.78       10.62     16.12 o 
 -10  11   2      413.38      463.89     26.21 o 
  -9  11   2       68.52       49.25     23.03 o 
  -8  11   2      127.31      116.28     45.13 o 
  -7  11   2       11.96       13.05      6.31 o 
  -6  11   2       20.48       24.96     11.89 o 
  -5  11   2      949.65      793.67     40.68 o 
  -4  11   2      247.94      244.82     34.19 o 
  -3  11   2      538.64      546.17     19.64 o 
  -2  11   2      808.24      740.61     23.63 o 
  -1  11   2       31.65       51.14     13.69 o 
   0  11   2        1.30        5.80      8.80 o 
   1  11   2      121.52       95.71     24.63 o 
   2  11   2     1914.61     1942.35     61.36 o 
   3  11   2      430.28      385.38     30.84 o 
   4  11   2        8.09        3.60      6.48 o 
   5  11   2       23.08       40.96     21.69 o 
   6  11   2     2637.83     2654.97    115.78 o 
   7  11   2     1106.23      946.38     58.57 o 
   8  11   2      225.54      228.65     21.26 o 
   9  11   2     1974.85     1952.95    100.00 o 
  10  11   2      115.71       70.15     27.39 o 
  11  11   2        2.48        3.00     11.41 o 
  12  11   2      142.14      129.37     50.50 o 
  -9  12   2       73.96       60.12     25.18 o 
  -8  12   2      161.14      135.40     58.61 o 
  -7  12   2       25.38       24.24      8.72 o 
  -6  12   2       57.09       51.57     18.42 o 
  -5  12   2       94.97       83.26     18.00 o 
  -4  12   2        0.28       12.45     11.39 o 
  -3  12   2      230.26      216.46      7.10 o 
  -2  12   2      277.69      269.69     13.35 o 
  -1  12   2     1527.64     1502.95     31.11 o 
   0  12   2     2334.03     2392.39     85.56 o 
   1  12   2     2375.41     2531.53    114.88 o 
   2  12   2      309.75      357.50     31.46 o 
   3  12   2     5721.43     5929.19     72.41 o 
   4  12   2     2500.76     2475.66     86.48 o 
   5  12   2      257.06      234.65     22.94 o 
   6  12   2      510.78      526.44     59.52 o 
   7  12   2       80.35       19.04     12.97 o 
   8  12   2       93.69       72.83     45.22 o 
   9  12   2      196.67      158.07     72.03 o 
  10  12   2      107.16       49.77     28.00 o 
  11  12   2       73.66       52.95     31.03 o 
  12  12   2       27.51        6.79     13.01 o 
  -9  13   2       14.75       18.05     20.85 o 
  -8  13   2      158.89      149.42     80.59 o 
  -7  13   2      126.45      101.74     41.30 o 
  -6  13   2      109.84       99.07     28.88 o 
  -5  13   2      688.78      729.19     40.69 o 
  -4  13   2      473.14      464.21     38.30 o 
  -3  13   2       24.09       20.33      5.66 o 
  -2  13   2       22.30       12.20      3.69 o 
  -1  13   2      338.00      347.10     16.96 o 
   0  13   2     5949.11     6957.65    291.99 o 
   1  13   2      203.40      214.27     59.45 o 
   2  13   2      217.60      262.51     71.65 o 
   3  13   2     2296.76     2296.58    103.56 o 
   4  13   2      542.71      523.05     36.82 o 
   5  13   2     3718.39     3879.56    195.86 o 
   6  13   2       99.82       65.63     27.92 o 
   7  13   2      257.13      167.74     63.63 o 
   8  13   2      272.87      207.16     72.48 o 
   9  13   2      977.28      996.91     60.30 o 
  10  13   2       10.45       17.21     18.73 o 
  11  13   2       29.92       23.89     23.25 o 
  -8  14   2      125.47       88.77     62.86 o 
  -7  14   2        7.30        6.31      9.74 o 
  -6  14   2        6.09        4.96      8.46 o 
  -5  14   2      322.92      335.38     36.57 o 
  -4  14   2      101.98       96.57     22.23 o 
  -3  14   2      909.32      778.90     58.54 o 
  -2  14   2     1405.24     1390.95     45.80 o 
  -1  14   2      527.55      530.84     18.65 o 
   0  14   2       73.56       67.67     18.97 o 
   1  14   2     1475.41     1592.13     83.34 o 
   2  14   2     1734.93     1666.79     92.85 o 
   3  14   2        6.30       10.01     13.65 o 
   4  14   2       56.18       60.91     21.09 o 
   5  14   2       90.90      104.93     33.15 o 
   6  14   2     1480.19     1319.17     68.90 o 
   7  14   2     1612.06     1510.21     72.98 o 
   8  14   2      303.21      308.90     24.83 o 
   9  14   2      112.93      118.36     56.30 o 
  10  14   2        0.02       12.13     10.69 o 
  11  14   2      176.59      157.39     88.90 o 
  -7  15   2      190.96      160.48     72.14 o 
  -6  15   2       21.56       16.77     11.53 o 
  -5  15   2       56.65       62.05     25.58 o 
  -4  15   2      320.60      284.67     40.12 o 
  -3  15   2      489.22      484.51     20.33 o 
  -2  15   2     1365.34     1364.69     53.19 o 
  -1  15   2       95.68       95.04     20.39 o 
   0  15   2       50.30       38.82     13.39 o 
   1  15   2      311.24      391.74     28.83 o 
   2  15   2      940.38      884.05     50.92 o 
   3  15   2     1723.75     1679.45     49.22 o 
   4  15   2        6.85        5.80     17.86 o 
   5  15   2      615.55      685.80     36.86 o 
   6  15   2      105.84       67.56     44.20 o 
   7  15   2      229.80      162.20     82.14 o 
   8  15   2      292.29      245.73     22.14 o 
   9  15   2       55.42       69.37     43.46 o 
  10  15   2        5.96        8.08     14.03 o 
  -7  16   2       66.44       61.40     35.76 o 
  -6  16   2      628.40      636.51     41.75 o 
  -5  16   2       30.50       33.72     15.81 o 
  -4  16   2       81.22       37.08     11.68 o 
  -3  16   2        2.14        7.88     17.78 o 
  -2  16   2       10.51       18.72      7.94 o 
  -1  16   2      517.39      465.92     16.96 o 
   0  16   2        1.22        0.05      8.41 o 
   1  16   2      179.43      168.16     36.44 o 
   2  16   2      186.04      223.35     32.03 o 
   3  16   2       58.81       62.62     31.56 o 
   4  16   2      982.18     1064.44     50.07 o 
   5  16   2      496.46      587.91     74.01 o 
   6  16   2      605.39      640.35     56.85 o 
   7  16   2      812.62      810.91     50.36 o 
   8  16   2      149.68      152.68     52.51 o 
   9  16   2       53.39       33.37     23.82 o 
  10  16   2      208.73      262.46     22.81 o 
  -6  17   2       63.23       41.15     26.28 o 
  -5  17   2        0.96       11.11     14.45 o 
  -4  17   2       27.51       28.63     15.66 o 
  -3  17   2      166.36      124.52     44.17 o 
  -2  17   2       53.06       39.70     12.97 o 
  -1  17   2     1463.14     1299.46     56.16 o 
   0  17   2      539.94      560.78     21.70 o 
   1  17   2       24.49       25.27     11.60 o 
   2  17   2      123.65      113.80     36.23 o 
   3  17   2      351.13      366.87     32.32 o 
   4  17   2        1.94       -0.76     15.32 o 
   5  17   2       45.35       50.55     17.33 o 
   6  17   2       17.90       17.75     10.54 o 
   7  17   2      225.13      206.32     81.87 o 
   8  17   2      148.42      143.15     71.44 o 
  -5  18   2      467.05      493.39     49.88 o 
  -4  18   2       61.08       46.80     29.05 o 
  -3  18   2      506.31      519.52     26.69 o 
  -2  18   2        3.09        8.87      8.05 o 
  -1  18   2      304.86      364.48     37.10 o 
   0  18   2       40.09       30.50     12.39 o 
   1  18   2       17.35       18.55      7.60 o 
   2  18   2      143.46      122.46     35.51 o 
   3  18   2      375.37      404.06     33.54 o 
   4  18   2       60.55       46.08     35.08 o 
   5  18   2       34.53       18.66     17.25 o 
   6  18   2       63.74       64.13     32.12 o 
   7  18   2      338.61      406.95     58.44 o 
   8  18   2       52.40       47.48     22.41 o 
  -4  19   2       88.74       73.51     29.93 o 
  -3  19   2      689.17      798.61     28.28 o 
  -2  19   2       52.58       35.30     14.36 o 
  -1  19   2       11.86       10.65      5.74 o 
   0  19   2        0.64       12.09      7.27 o 
   1  19   2      104.35      106.48     27.34 o 
   2  19   2      380.16      444.42     25.64 o 
   3  19   2      397.28      423.19     49.99 o 
   4  19   2       68.51       63.25     27.40 o 
   5  19   2      522.76      502.18     27.98 o 
   6  19   2      343.32      357.27     51.93 o 
   7  19   2       72.96       75.02     33.57 o 
  -2  20   2       14.87       11.10      7.76 o 
  -1  20   2       14.22       19.13     10.01 o 
   0  20   2      100.85      101.07     33.86 o 
   1  20   2      172.75      164.43     51.60 o 
   2  20   2      149.16      176.48     49.59 o 
   3  20   2      128.98      117.00     45.29 o 
   4  20   2       53.59       40.75     19.93 o 
   5  20   2       40.99       45.55     20.12 o 
   6  20   2      286.41      318.84     69.30 o 
   2  21   2       86.18       84.47     31.98 o 
  -3 -20   3       20.46       12.32      6.62 o 
  -2 -20   3       46.09       34.24     19.14 o 
  -1 -20   3      500.51      614.83     22.36 o 
   0 -20   3      229.01      216.94     88.85 o 
   1 -20   3      301.59      198.70    101.33 o 
  -5 -19   3        3.51        5.35      8.85 o 
  -4 -19   3       43.72       40.14     11.08 o 
  -3 -19   3        5.85        8.82      6.03 o 
  -2 -19   3       26.02       23.47      8.05 o 
  -1 -19   3       95.71       67.47     16.34 o 
   0 -19   3       19.17       22.57     16.04 o 
   1 -19   3       46.30       26.09     17.94 o 
   2 -19   3        0.17        7.66     13.76 o 
   3 -19   3       30.21       29.43     20.36 o 
  -7 -18   3        6.75        3.64     13.84 o 
  -6 -18   3        0.76       15.36     15.20 o 
  -5 -18   3      122.27      132.08     27.89 o 
  -4 -18   3        5.58       11.04      6.61 o 
  -3 -18   3      105.28      101.13     18.79 o 
  -2 -18   3       23.32       12.16      8.23 o 
  -1 -18   3        6.96        5.50      6.06 o 
   0 -18   3      175.61      190.92     16.86 o 
   1 -18   3        7.74       14.82      9.76 o 
   2 -18   3      402.48      401.54     35.29 o 
   3 -18   3      545.98      567.34     56.33 o 
   4 -18   3      104.40      118.92     69.99 o 
   5 -18   3      120.05       89.30     46.58 o 
  -8 -17   3        0.79        9.55      9.33 o 
  -7 -17   3        8.65        3.53     18.43 o 
  -6 -17   3       27.59       24.46     12.89 o 
  -5 -17   3       67.25       51.43     13.58 o 
  -4 -17   3        9.21       10.14      7.45 o 
  -3 -17   3       13.86        2.81      6.46 o 
  -2 -17   3        0.93        6.98      6.21 o 
  -1 -17   3      355.35      366.74     26.93 o 
   0 -17   3      122.34      106.14     21.08 o 
   1 -17   3        3.00        7.16      4.44 o 
   2 -17   3      115.69       85.90     28.08 o 
   3 -17   3        7.22       23.55     15.58 o 
   4 -17   3      602.84      668.11     49.80 o 
   5 -17   3       34.91       18.85     13.61 o 
   6 -17   3       14.82        8.49     10.54 o 
  -8 -16   3      103.70       76.47     47.99 o 
  -7 -16   3        5.06        9.18     13.99 o 
  -6 -16   3       19.07       43.38     19.41 o 
  -5 -16   3      178.58      143.92     35.23 o 
  -4 -16   3       77.21       57.65     21.92 o 
  -3 -16   3      661.33      638.35     29.08 o 
  -2 -16   3      360.23      378.99     18.69 o 
  -1 -16   3       10.01        9.28      7.10 o 
   0 -16   3       49.54       42.39     14.63 o 
   1 -16   3      645.54      737.68     63.49 o 
   2 -16   3       87.29       72.41     19.36 o 
   3 -16   3        4.35       18.20     15.09 o 
   4 -16   3      910.57     1031.42     69.45 o 
   5 -16   3      227.63      217.86     92.84 o 
   6 -16   3      368.83      418.13     62.85 o 
   7 -16   3       54.07       46.46     22.11 o 
  -9 -15   3       12.42       16.34      9.33 o 
  -8 -15   3      248.56      190.09     86.13 o 
  -7 -15   3        0.90        5.99      5.16 o 
  -6 -15   3      116.79       84.98     33.12 o 
  -5 -15   3       36.56       36.74     13.80 o 
  -4 -15   3      197.95      167.28     40.81 o 
  -3 -15   3      151.60      143.91     28.22 o 
  -2 -15   3       29.88       24.17      9.14 o 
  -1 -15   3     1108.96     1083.28     33.68 o 
   0 -15   3      249.65      287.09     15.07 o 
   1 -15   3      290.04      283.20     16.47 o 
   2 -15   3        0.04        4.32      5.28 o 
   3 -15   3      212.39      226.27     14.90 o 
   4 -15   3       78.90      105.29     52.42 o 
   5 -15   3      133.34      113.10     29.97 o 
   6 -15   3      514.48      521.58     39.75 o 
   7 -15   3      104.52       64.07     44.12 o 
   8 -15   3       62.86       49.76     33.56 o 
 -10 -14   3       85.27       84.36     30.61 o 
  -9 -14   3       39.41       26.92     17.75 o 
  -8 -14   3       88.40       81.63     25.83 o 
  -7 -14   3      138.13      148.77     70.65 o 
  -6 -14   3      230.15      203.90     10.87 o 
  -5 -14   3       11.79       10.18      9.25 o 
  -4 -14   3     1170.18     1097.53     40.41 o 
  -3 -14   3      631.07      643.61     17.91 o 
  -2 -14   3       93.22       84.75     16.80 o 
  -1 -14   3      754.45      756.33     30.49 o 
   0 -14   3     1023.01     1019.95     36.59 o 
   1 -14   3      192.53      180.94     10.07 o 
   2 -14   3      220.91      216.65     13.11 o 
   3 -14   3      147.71      117.44     27.62 o 
   4 -14   3      215.61      227.89     19.23 o 
   5 -14   3       68.28       64.82     56.78 o 
   6 -14   3      138.08      101.72     38.40 o 
   7 -14   3      124.96       77.70     36.95 o 
 -10 -13   3       16.67       19.95     12.93 o 
  -9 -13   3      189.51      142.76     77.34 o 
  -8 -13   3        5.30       12.85     16.76 o 
  -7 -13   3       76.78       68.05     23.74 o 
  -6 -13   3        6.43        8.23      4.97 o 
  -5 -13   3       79.03       87.27     16.39 o 
  -4 -13   3     1083.39     1056.42     47.71 o 
  -3 -13   3       34.28       35.24     12.08 o 
  -2 -13   3     1046.84     1023.24     32.47 o 
  -1 -13   3      575.21      582.23     20.55 o 
   0 -13   3       45.73       42.88      9.73 o 
   1 -13   3      394.06      376.18     16.97 o 
   2 -13   3      531.51      549.56     14.18 o 
   3 -13   3      212.57      180.71     13.32 o 
   4 -13   3        9.51       11.05     11.16 o 
   5 -13   3       14.79       25.52     14.71 o 
   6 -13   3       47.53       46.00     18.09 o 
   7 -13   3      391.63      399.61     32.10 o 
   8 -13   3      441.22      433.07     35.64 o 
   9 -13   3      610.71      644.57     34.71 o 
 -11 -12   3        8.21       11.72     14.22 o 
 -10 -12   3       11.81        6.75     14.14 o 
  -9 -12   3      102.04       86.83     38.43 o 
  -8 -12   3       86.99       62.97     40.81 o 
  -7 -12   3      112.70      121.74     37.94 o 
  -6 -12   3      220.48      202.86     17.03 o 
  -5 -12   3      117.63       87.37     18.87 o 
  -4 -12   3     1155.77     1152.08     40.84 o 
  -3 -12   3       16.67       32.20     13.33 o 
  -2 -12   3     1806.30     1714.67     61.59 o 
  -1 -12   3     1067.93     1072.93     37.43 o 
   0 -12   3      453.81      444.67     19.88 o 
   1 -12   3      137.58      146.20     16.20 o 
   2 -12   3      592.01      569.82     22.29 o 
   3 -12   3        2.78        5.61      4.76 o 
   4 -12   3       92.14       87.78     18.28 o 
   5 -12   3      506.01      531.87     12.57 o 
   6 -12   3      421.11      429.61     27.55 o 
   7 -12   3      134.39      106.50     42.61 o 
   8 -12   3      379.32      421.16     77.33 o 
   9 -12   3      269.87      255.14     21.41 o 
  10 -12   3      362.01      411.15     31.71 o 
 -11 -11   3        7.46       22.98     15.36 o 
 -10 -11   3        0.03       10.73     17.18 o 
  -9 -11   3        6.67        7.62     12.78 o 
  -8 -11   3      135.40      152.91     57.52 o 
  -7 -11   3      461.35      382.76     22.54 o 
  -6 -11   3      420.38      395.79     13.36 o 
  -5 -11   3      109.99      109.29     22.27 o 
  -4 -11   3       41.03       33.25      8.76 o 
  -3 -11   3       17.49       20.86      6.33 o 
  -2 -11   3     1380.86     1330.45     64.36 o 
  -1 -11   3       50.60       65.79     15.12 o 
   0 -11   3      362.97      384.38     17.71 o 
   1 -11   3      263.49      261.16     12.03 o 
   2 -11   3      252.26      242.55      8.74 o 
   3 -11   3      474.93      490.76     36.14 o 
   4 -11   3       68.59       86.92     14.50 o 
   5 -11   3      672.68      686.52     28.39 o 
   6 -11   3        2.91        6.38      4.65 o 
   7 -11   3      593.11      563.85     42.56 o 
   8 -11   3      848.31      830.04     52.42 o 
   9 -11   3        7.34       18.05     21.16 o 
  10 -11   3      150.43      104.87     68.60 o 
 -11 -10   3      120.89      101.90     41.24 o 
 -10 -10   3       76.36       51.85     27.42 o 
  -9 -10   3       26.80       22.45     14.94 o 
  -8 -10   3       67.54       78.66     30.84 o 
  -7 -10   3       41.53       26.21     10.13 o 
  -6 -10   3      138.64      104.03     21.73 o 
  -5 -10   3        1.66        1.51      7.72 o 
  -4 -10   3      422.13      458.06     17.34 o 
  -3 -10   3      759.32      833.53     40.20 o 
  -2 -10   3      173.54      159.17     17.29 o 
  -1 -10   3      273.48      258.46     10.68 o 
   0 -10   3      706.58      663.41     27.11 o 
   1 -10   3      973.22      913.71     28.23 o 
   2 -10   3       61.68       75.73     11.98 o 
   3 -10   3       86.59       78.92     10.94 o 
   4 -10   3      193.17      224.94      8.46 o 
   5 -10   3     1542.24     1545.68     59.97 o 
   6 -10   3       18.49       26.22      6.95 o 
   7 -10   3     1330.52     1496.01     53.66 o 
   8 -10   3      264.43      259.54     23.20 o 
   9 -10   3      213.89      168.52     58.56 o 
  10 -10   3      280.22      292.09     23.39 o 
  11 -10   3       85.17       56.89     42.03 o 
 -12  -9   3        5.26        9.10     17.59 o 
 -11  -9   3      400.63      460.59     35.33 o 
 -10  -9   3        0.90       10.54      9.37 o 
  -9  -9   3      225.04      215.23     61.95 o 
  -8  -9   3      438.02      524.43     44.73 o 
  -7  -9   3       62.98       45.13     12.96 o 
  -6  -9   3      283.73      262.10      9.51 o 
  -5  -9   3      368.87      446.16     30.96 o 
  -4  -9   3     1281.38     1348.79     64.82 o 
  -3  -9   3     1202.49     1339.85     48.38 o 
  -2  -9   3      683.64      742.44     31.78 o 
  -1  -9   3      411.71      397.09     19.10 o 
   0  -9   3      651.13      686.14     32.84 o 
   1  -9   3      571.33      589.76     23.09 o 
   2  -9   3      718.74      753.03     20.10 o 
   3  -9   3        0.00        1.42      1.98 o 
   4  -9   3       60.97       49.61      9.02 o 
   5  -9   3        0.16        1.93      2.11 o 
   6  -9   3      224.21      195.07     11.43 o 
   7  -9   3     1921.60     1948.38     43.32 o 
   8  -9   3     1235.91     1281.89     55.87 o 
   9  -9   3      150.26      152.04     62.57 o 
  10  -9   3       65.06       57.76     30.34 o 
  11  -9   3        2.69        4.09     13.16 o 
 -12  -8   3       72.08       90.65     67.62 o 
 -11  -8   3      357.63      350.53     26.81 o 
 -10  -8   3      383.32      412.34     31.72 o 
  -9  -8   3        0.00       -5.88     16.49 o 
  -8  -8   3       51.31       48.51     26.70 o 
  -7  -8   3       46.93       46.24      5.78 o 
  -6  -8   3      156.90      146.94     18.15 o 
  -5  -8   3      104.43      109.72     10.26 o 
  -4  -8   3       74.91       55.10      5.93 o 
  -3  -8   3     2865.93     3293.99     66.49 o 
  -2  -8   3      623.38      689.45     24.12 o 
  -1  -8   3      638.96      623.84     19.03 o 
   0  -8   3       10.54        8.22      4.94 o 
   1  -8   3     2721.98     2867.07     45.34 o 
   2  -8   3       72.97       80.44      6.79 o 
   3  -8   3     1109.07     1054.28     31.74 o 
   4  -8   3     2272.73     2312.74     28.08 o 
   5  -8   3       66.93       60.27      5.64 o 
   6  -8   3      146.82      148.77      7.53 o 
   7  -8   3      175.96      169.45     11.90 o 
   8  -8   3     2084.60     2042.22     55.94 o 
   9  -8   3      116.34      106.76     38.51 o 
  10  -8   3      330.77      286.86     21.00 o 
  11  -8   3       63.00       44.98     28.86 o 
  12  -8   3       59.51       42.93     23.70 o 
 -12  -7   3       87.94       70.59     36.30 o 
 -11  -7   3        0.81        2.92     12.51 o 
 -10  -7   3      445.68      458.80     52.55 o 
  -9  -7   3      331.51      412.22     66.13 o 
  -8  -7   3        0.01       -5.65     18.50 o 
  -7  -7   3      202.17      207.47     17.46 o 
  -6  -7   3      154.53      147.20     13.47 o 
  -5  -7   3       18.09       29.48      8.77 o 
  -4  -7   3       78.87      103.00     11.61 o 
  -3  -7   3      270.08      309.35     12.58 o 
  -2  -7   3      100.88      138.17      8.39 o 
  -1  -7   3       51.47       55.67     10.21 o 
   0  -7   3        3.29        4.16      2.30 o 
   1  -7   3      210.55      197.78      8.25 o 
   2  -7   3     1310.94     1336.59     42.27 o 
   3  -7   3       89.08       99.24      6.16 o 
   4  -7   3      115.15      118.79      6.33 o 
   5  -7   3      510.91      521.83     16.30 o 
   6  -7   3     1245.01     1305.24     31.77 o 
   7  -7   3      211.93      189.76      8.44 o 
   8  -7   3      113.59      111.02      8.02 o 
   9  -7   3      551.17      557.58     26.99 o 
  10  -7   3     2195.98     2150.37     44.37 o 
  11  -7   3        2.44        5.42     17.59 o 
  12  -7   3      232.43      221.88     46.15 o 
 -12  -6   3        0.20        7.36      7.89 o 
 -11  -6   3       25.55       19.79     22.15 o 
 -10  -6   3      125.69      146.14     62.56 o 
  -9  -6   3     1198.07     1142.48     62.39 o 
  -8  -6   3      483.83      452.62     42.70 o 
  -7  -6   3      239.97      240.33     24.53 o 
  -6  -6   3      503.23      487.52     32.80 o 
  -5  -6   3       20.56       35.80      7.53 o 
  -4  -6   3      165.30      175.30      7.14 o 
  -3  -6   3      808.35      874.58     27.92 o 
  -2  -6   3     1368.64     1395.78     35.47 o 
  -1  -6   3       87.99      103.90      7.30 o 
   0  -6   3     1659.07     1814.80     38.18 o 
   1  -6   3      146.03      150.88      5.25 o 
   2  -6   3     1103.17     1010.15     21.39 o 
   3  -6   3       64.12       60.13      4.05 o 
   4  -6   3      721.34      658.54     13.84 o 
   5  -6   3      720.66      742.92     21.98 o 
   6  -6   3      513.28      495.49      9.66 o 
   7  -6   3      131.18      117.06      4.78 o 
   8  -6   3      259.22      264.06     17.06 o 
   9  -6   3       63.52       48.62     16.59 o 
  10  -6   3     1334.57     1405.79     69.77 o 
  11  -6   3      106.68      101.70     42.79 o 
 -12  -5   3        0.51        7.51     10.96 o 
 -11  -5   3        0.01        3.87     12.89 o 
 -10  -5   3      619.52      664.80     42.41 o 
  -9  -5   3        0.20       -1.78     17.29 o 
  -8  -5   3      388.85      313.37     20.37 o 
  -7  -5   3      389.02      359.82     22.96 o 
  -6  -5   3     1272.89     1229.01     64.78 o 
  -5  -5   3      180.10      158.00      3.21 o 
  -4  -5   3     1290.12     1353.32     46.82 o 
  -3  -5   3      345.35      381.99     15.08 o 
  -2  -5   3       18.02       23.40      3.80 o 
  -1  -5   3     2863.61     2709.21     37.54 o 
   0  -5   3       41.45       46.85      5.67 o 
   1  -5   3      851.52      928.50     16.16 o 
   2  -5   3     3554.46     3400.03     74.02 o 
   3  -5   3     1164.82     1212.29     35.15 o 
   4  -5   3      188.18      185.68      5.49 o 
   5  -5   3     1728.74     1759.70     36.51 o 
   6  -5   3       50.80       42.61      6.41 o 
   7  -5   3      105.56      100.01      4.34 o 
   8  -5   3      966.11      977.94     28.51 o 
   9  -5   3      245.20      218.00     14.70 o 
  10  -5   3       11.01       -1.21      7.88 o 
  11  -5   3       77.83       46.35     37.55 o 
 -12  -4   3       11.92       15.05     19.41 o 
 -11  -4   3       36.21       30.60     12.17 o 
 -10  -4   3       18.61       10.54     19.79 o 
  -9  -4   3     1539.10     1565.91     46.19 o 
  -8  -4   3      134.52      122.98     64.13 o 
  -7  -4   3      483.31      489.01     40.97 o 
  -6  -4   3      338.05      354.11     19.27 o 
  -5  -4   3       50.06       55.61     17.90 o 
  -4  -4   3      206.34      180.95      7.36 o 
  -3  -4   3     1348.96     1530.21     51.88 o 
  -2  -4   3    10651.15    10761.09    311.79 o 
  -1  -4   3      425.46      464.79     12.44 o 
   0  -4   3      473.61      496.15     13.92 o 
   1  -4   3      343.98      312.89      8.04 o 
   2  -4   3     2585.22     2419.94     59.99 o 
   3  -4   3       45.45       41.08      3.52 o 
   4  -4   3      132.46      128.76      5.30 o 
   5  -4   3      138.24      142.00      7.37 o 
   6  -4   3      898.06      918.99     21.58 o 
   7  -4   3       21.52       20.81      3.72 o 
   8  -4   3      827.94      836.91     30.36 o 
   9  -4   3      124.06      126.22     32.94 o 
  10  -4   3     3821.81     3922.03    102.45 o 
  11  -4   3       51.25       27.27     19.00 o 
 -12  -3   3        6.49       17.93     20.02 o 
 -11  -3   3       58.05       46.31     16.61 o 
 -10  -3   3      248.65      230.33     59.26 o 
  -9  -3   3      361.05      334.63     21.20 o 
  -8  -3   3     8207.24     9371.12     89.13 o 
  -7  -3   3        5.30       -5.46     14.75 o 
  -6  -3   3        2.68        0.08      6.82 o 
  -5  -3   3      109.40      138.03     12.98 o 
  -4  -3   3       73.39      103.85     33.62 o 
  -3  -3   3     1633.05     1626.95     41.31 o 
  -2  -3   3      956.57      996.54     23.88 o 
  -1  -3   3      332.29      299.47      9.84 o 
   0  -3   3       25.44       37.09      2.47 o 
   1  -3   3     1972.35     1745.77     35.14 o 
   2  -3   3     1847.59     1667.02     31.62 o 
   3  -3   3     1839.04     1807.96     25.90 o 
   4  -3   3     1205.77     1219.20     21.85 o 
   5  -3   3     1125.45     1185.53     23.05 o 
   6  -3   3      964.43      935.66     21.17 o 
   7  -3   3      388.68      437.17     14.48 o 
   8  -3   3       55.10       56.83     11.74 o 
   9  -3   3        0.37        9.18      5.43 o 
  10  -3   3      868.17      793.33     34.78 o 
  11  -3   3      186.69      183.07     21.06 o 
 -12  -2   3      215.50      250.11     22.92 o 
 -11  -2   3       15.42       43.42     15.51 o 
 -10  -2   3       34.29       28.93     23.25 o 
  -9  -2   3       66.27       82.91     23.78 o 
  -8  -2   3        4.53        1.48      9.21 o 
  -7  -2   3        1.48        5.69      8.95 o 
  -6  -2   3      327.91      428.16     32.77 o 
  -5  -2   3       36.00       38.00     25.07 o 
  -4  -2   3      343.73      343.34     21.35 o 
  -3  -2   3       37.94       31.51     11.03 o 
  -2  -2   3      497.85      451.06     14.85 o 
  -1  -2   3       64.10       58.27      5.10 o 
   0  -2   3      582.22      539.00      5.59 o 
   1  -2   3     5076.28     4621.53     32.93 o 
   2  -2   3     2673.12     2411.92     31.53 o 
   3  -2   3     1795.05     1676.16     63.76 o 
   4  -2   3     1803.54     1813.77     29.84 o 
   5  -2   3     1166.36     1225.52     24.29 o 
   6  -2   3      212.00      236.08      5.38 o 
   7  -2   3        9.04       15.54      5.54 o 
   8  -2   3      267.39      244.37     11.11 o 
   9  -2   3        6.62       -0.38      8.68 o 
  10  -2   3      122.34      124.71     41.47 o 
  11  -2   3     1211.74     1161.56     56.64 o 
  12  -2   3      711.57      745.68     45.00 o 
 -12  -1   3       22.15       11.72      9.52 o 
 -11  -1   3        3.03        3.60      8.76 o 
 -10  -1   3      902.45      856.52     56.64 o 
  -9  -1   3        9.26       11.49      9.63 o 
  -8  -1   3      172.65      168.41     68.17 o 
  -7  -1   3      403.64      423.47     30.68 o 
  -6  -1   3      636.18      639.90     46.37 o 
  -5  -1   3      682.42      857.72     42.19 o 
  -4  -1   3      233.70      216.28     15.05 o 
  -3  -1   3       64.43       72.47      5.07 o 
  -2  -1   3       39.86       49.34      5.44 o 
  -1  -1   3     1045.24      933.15     19.29 o 
   0  -1   3      158.70      130.74      3.87 o 
   1  -1   3      306.79      274.49      6.80 o 
   2  -1   3       33.27       39.36      3.06 o 
   3  -1   3       51.94       63.94      2.41 o 
   4  -1   3     1026.67      959.86     16.50 o 
   5  -1   3      785.01      919.27     18.77 o 
   6  -1   3       97.45      102.80      3.63 o 
   7  -1   3        8.01        9.46      5.78 o 
   8  -1   3      898.79      821.12     48.71 o 
   9  -1   3      421.93      436.60     26.42 o 
  10  -1   3      103.32       85.74     24.92 o 
  11  -1   3       55.47       50.02     21.62 o 
  12  -1   3        0.41        9.02      7.05 o 
 -12   0   3      130.52      133.50     88.28 o 
 -11   0   3       39.21       16.80     18.32 o 
 -10   0   3       84.03       54.89     23.40 o 
  -9   0   3       83.10       69.99     23.97 o 
  -8   0   3     1465.41     1373.62     68.86 o 
  -7   0   3     3675.27     3686.75    163.86 o 
  -6   0   3      462.42      451.76     22.71 o 
  -5   0   3      892.24      984.43     30.53 o 
  -4   0   3      822.98      849.50     31.64 o 
  -3   0   3      256.70      271.27      9.91 o 
  -2   0   3      239.10      224.88      8.62 o 
  -1   0   3      293.25      268.04     10.18 o 
   0   0   3     1152.36     1049.12     40.49 o 
   1   0   3       34.05       38.22      2.71 o 
   2   0   3        4.97        8.42      2.32 o 
   3   0   3      443.43      485.81     12.51 o 
   4   0   3       18.57        9.32      2.22 o 
   5   0   3        0.15        2.19      1.79 o 
   6   0   3     1344.16     1456.57     36.36 o 
   7   0   3      296.63      284.13     32.62 o 
   8   0   3      154.21      150.95     18.45 o 
   9   0   3      582.68      558.07     32.19 o 
  10   0   3      484.53      549.91     40.53 o 
  11   0   3       86.75       52.76     30.23 o 
  12   0   3      201.62      127.86     57.72 o 
  13   0   3       13.35       10.39     14.03 o 
 -12   1   3       32.09       19.23     15.59 o 
 -11   1   3       98.84       68.43     31.11 o 
 -10   1   3      755.75      729.67     50.81 o 
  -9   1   3       28.19       -3.22     14.37 o 
  -8   1   3     1341.01     1279.71     43.51 o 
  -7   1   3     1569.51     1632.71     52.12 o 
  -6   1   3      691.62      817.91     28.02 o 
  -5   1   3     1362.10     1357.63     48.60 o 
  -4   1   3      317.64      349.59     13.96 o 
  -3   1   3      284.89      291.19     21.10 o 
  -2   1   3        0.91        4.58      2.54 o 
  -1   1   3      221.92      202.53     13.42 o 
   0   1   3      117.58      119.64      4.92 o 
   1   1   3      925.80      929.82     19.83 o 
   2   1   3     1338.10     1280.29     35.02 o 
   3   1   3       60.93       70.09      4.26 o 
   4   1   3       44.14       51.90      2.78 o 
   5   1   3      179.22      189.41      5.91 o 
   6   1   3     3324.13     3846.15     57.94 o 
   7   1   3      155.42      169.42     10.74 o 
   8   1   3      280.10      282.17     19.41 o 
   9   1   3        0.54        6.29      9.40 o 
  10   1   3     1642.57     1659.94     62.90 o 
  11   1   3      254.68      210.59     18.60 o 
  12   1   3       34.88       20.82     14.22 o 
  13   1   3      338.06      306.17     33.53 o 
 -12   2   3        7.38       19.19     12.74 o 
 -11   2   3      103.32      102.46     33.08 o 
 -10   2   3       40.23       66.33     21.81 o 
  -9   2   3      259.32      277.66     17.45 o 
  -8   2   3       64.45       86.36     18.95 o 
  -7   2   3      432.39      423.27     13.63 o 
  -6   2   3     1792.94     1839.26     47.05 o 
  -5   2   3       14.61       21.81      5.59 o 
  -4   2   3      707.26      692.94     27.70 o 
  -3   2   3     2294.66     2237.55     75.31 o 
  -2   2   3      373.66      373.50     19.91 o 
  -1   2   3      201.98      194.82      6.32 o 
   0   2   3        6.15        5.30      2.15 o 
   1   2   3      680.70      676.56     15.18 o 
   2   2   3      119.12      112.22      7.24 o 
   3   2   3      153.95      138.00      8.44 o 
   4   2   3        0.06        4.94      3.18 o 
   5   2   3     1672.08     1757.52     38.17 o 
   6   2   3     2960.73     3292.28     85.05 o 
   7   2   3      397.62      396.64     19.47 o 
   8   2   3      264.86      270.10     15.80 o 
   9   2   3     1120.10     1136.11     56.80 o 
  10   2   3      159.83      156.16     14.53 o 
  11   2   3        6.43        8.38     13.54 o 
  12   2   3      177.84      119.38     57.04 o 
  13   2   3       12.56        6.03      9.71 o 
 -12   3   3       97.86       96.92     44.23 o 
 -11   3   3       64.28       64.25     28.10 o 
 -10   3   3      337.14      374.89     30.23 o 
  -9   3   3       83.58      103.33      9.79 o 
  -8   3   3        0.77        1.46      4.35 o 
  -7   3   3      150.44      161.61      7.96 o 
  -6   3   3      291.60      286.02      7.35 o 
  -5   3   3      489.00      561.24     23.09 o 
  -4   3   3    20417.93    22077.92     71.46 o 
  -3   3   3      970.66     1022.00     24.97 o 
  -2   3   3      224.90      196.09      7.76 o 
  -1   3   3      426.81      422.25     12.46 o 
   0   3   3      389.14      379.18     11.53 o 
   1   3   3      170.01      159.54      9.91 o 
   2   3   3       33.49       36.32      7.68 o 
   3   3   3     3873.27     3415.89     86.54 o 
   4   3   3     2837.53     3153.31     86.04 o 
   5   3   3     1813.51     1940.88     50.85 o 
   6   3   3     1515.72     1648.99     57.23 o 
   7   3   3      387.60      379.93     19.55 o 
   8   3   3      604.38      521.84     33.73 o 
   9   3   3      751.25      763.23     41.25 o 
  10   3   3      507.61      483.34     21.75 o 
  11   3   3        2.01       10.84     10.01 o 
  12   3   3        7.54        7.96     15.36 o 
  13   3   3      216.47      228.17     20.68 o 
 -12   4   3       46.34       29.39     19.45 o 
 -11   4   3      208.70      166.65     69.53 o 
 -10   4   3       63.18       57.80     19.23 o 
  -9   4   3     1400.17     1369.58     52.81 o 
  -8   4   3      531.13      508.18     16.38 o 
  -7   4   3       68.46       61.13     11.08 o 
  -6   4   3       11.81       13.19      3.41 o 
  -5   4   3      569.09      594.60     34.73 o 
  -4   4   3     4758.19     4515.91     81.33 o 
  -3   4   3     3318.18     3246.79    127.81 o 
  -2   4   3       11.08       12.15      2.17 o 
  -1   4   3        7.02        6.40      1.75 o 
   0   4   3      551.42      514.66     15.66 o 
   1   4   3       65.59       68.06      4.84 o 
   2   4   3      688.12      702.32     16.46 o 
   3   4   3      761.38      713.00     21.06 o 
   4   4   3     4559.69     4608.23     85.51 o 
   5   4   3      112.53      141.24     11.35 o 
   6   4   3        2.11       -0.30      8.80 o 
   7   4   3       23.50       28.47      8.68 o 
   8   4   3        3.03        5.76      5.99 o 
   9   4   3       47.06       57.50     17.60 o 
  10   4   3      175.29      173.10     18.10 o 
  11   4   3      244.29      267.07     18.49 o 
  12   4   3        9.70       12.40     11.94 o 
  13   4   3       30.73       24.61     14.86 o 
 -12   5   3       46.28       52.56     26.62 o 
 -11   5   3        0.60        7.70      9.93 o 
 -10   5   3      427.98      378.57     34.92 o 
  -9   5   3      373.05      332.01     14.34 o 
  -8   5   3       43.49       52.72     11.25 o 
  -7   5   3      914.61      920.30     29.94 o 
  -6   5   3     1945.13     1955.47     42.45 o 
  -5   5   3       41.69       36.31      4.06 o 
  -4   5   3      866.59      913.17     31.64 o 
  -3   5   3      887.69     1018.41     54.85 o 
  -2   5   3      215.72      222.37     13.97 o 
  -1   5   3     2021.91     1939.68     63.30 o 
   0   5   3       16.17       15.69      6.10 o 
   1   5   3       38.51       30.00      9.14 o 
   2   5   3      270.66      238.21     11.05 o 
   3   5   3       43.34       50.65     13.36 o 
   4   5   3     1111.00     1151.32     52.49 o 
   5   5   3        4.56        5.92      7.28 o 
   6   5   3      232.51      281.95     14.36 o 
   7   5   3       32.56       28.29     10.28 o 
   8   5   3      905.27      878.20     54.35 o 
   9   5   3       53.74       82.30     32.73 o 
  10   5   3      490.65      496.74     27.11 o 
  11   5   3      280.17      321.60     22.36 o 
  12   5   3       64.26       57.73     28.07 o 
  13   5   3       41.22       37.16     21.69 o 
 -11   6   3      110.94       80.23     44.65 o 
 -10   6   3      139.12      140.95     53.19 o 
  -9   6   3        3.70        1.47      6.53 o 
  -8   6   3      464.57      469.94     31.13 o 
  -7   6   3     1884.44     1864.57     67.30 o 
  -6   6   3     1304.79     1322.99     35.26 o 
  -5   6   3      125.54       86.05     21.93 o 
  -4   6   3      431.93      424.17     24.86 o 
  -3   6   3       78.34       88.56     30.51 o 
  -2   6   3       53.64       50.19     34.98 o 
  -1   6   3        2.05        8.76      2.68 o 
   0   6   3      247.77      259.06     10.89 o 
   1   6   3     1198.50     1198.08     30.15 o 
   2   6   3       55.01       64.12      6.68 o 
   3   6   3      206.83      233.43     11.67 o 
   4   6   3       52.52       87.18     33.38 o 
   5   6   3       42.88       70.93     29.02 o 
   6   6   3       45.83      100.85     39.67 o 
   7   6   3       41.82       26.74     15.02 o 
   8   6   3      991.56      981.94     61.01 o 
   9   6   3      126.66      154.74     53.84 o 
  10   6   3      615.18      559.48     38.69 o 
  11   6   3      100.19       91.88     42.83 o 
  12   6   3       52.83       51.96     43.69 o 
  13   6   3       89.96       81.36     38.04 o 
 -11   7   3        3.38       20.97     17.52 o 
 -10   7   3       31.86       27.37     13.10 o 
  -9   7   3       49.62       43.85     14.81 o 
  -8   7   3       65.62       72.43     18.79 o 
  -7   7   3       62.04       51.70     17.09 o 
  -6   7   3      531.09      494.70     25.60 o 
  -5   7   3       30.43       17.93      7.38 o 
  -4   7   3      266.50      303.15     24.52 o 
  -3   7   3      810.26      818.03     45.47 o 
  -2   7   3      821.71      827.28     26.74 o 
  -1   7   3     1013.41     1018.68     56.55 o 
   0   7   3     3791.34     3739.71    102.38 o 
   1   7   3     1408.22     1345.57     43.63 o 
   2   7   3      861.27      927.14     54.43 o 
   3   7   3      407.64      361.95     24.90 o 
   4   7   3      112.23      119.07     13.17 o 
   5   7   3       84.13       96.64     11.88 o 
   6   7   3      135.11      156.07     13.09 o 
   7   7   3      125.10      167.31     58.63 o 
   8   7   3        0.48        3.11      6.86 o 
   9   7   3       29.50       43.57     19.53 o 
  10   7   3      528.44      463.45     25.06 o 
  11   7   3        1.50       10.20     10.88 o 
  12   7   3      102.51       79.74     43.21 o 
  13   7   3       40.03       25.41     17.79 o 
 -11   8   3       87.46       64.86     39.60 o 
 -10   8   3       58.46       40.08     10.06 o 
  -9   8   3       20.62       13.87      8.17 o 
  -8   8   3      688.30      625.50     29.81 o 
  -7   8   3       72.36       85.98     20.64 o 
  -6   8   3      471.21      449.21     65.61 o 
  -5   8   3      310.76      291.61     39.72 o 
  -4   8   3       37.71       43.52     13.72 o 
  -3   8   3       16.70       33.64     15.40 o 
  -2   8   3       59.39       56.05      6.64 o 
  -1   8   3     1972.24     1875.08     68.74 o 
   0   8   3     2265.58     2560.70     58.44 o 
   1   8   3       82.63      102.42      7.11 o 
   2   8   3     1351.78     1503.43     71.09 o 
   3   8   3       51.60       48.25     22.95 o 
   4   8   3      140.94      125.27     44.60 o 
   5   8   3      262.04      325.99     27.74 o 
   6   8   3      339.74      394.61     48.04 o 
   7   8   3      654.58      772.11     50.00 o 
   8   8   3       58.86       35.50     15.06 o 
   9   8   3      476.33      440.69     23.00 o 
  10   8   3      137.41      101.08     50.01 o 
  11   8   3        4.80       14.79     12.25 o 
  12   8   3        3.06      -14.07     14.26 o 
  13   8   3      147.45       84.68     36.99 o 
 -10   9   3       47.93       36.65     14.42 o 
  -9   9   3      286.69      276.76     18.33 o 
  -8   9   3      450.72      401.23     20.42 o 
  -7   9   3       25.83       23.30     11.03 o 
  -6   9   3       46.01       43.90     14.06 o 
  -5   9   3     1125.68     1154.09    117.27 o 
  -4   9   3       67.89       48.28     18.03 o 
  -3   9   3      737.08      831.47     38.92 o 
  -2   9   3      729.82      762.74     24.02 o 
  -1   9   3      199.73      199.63     15.72 o 
   0   9   3        0.61        7.30     12.21 o 
   1   9   3       79.42       86.03     21.47 o 
   2   9   3      908.26      932.77     49.49 o 
   3   9   3      218.46      222.25     60.51 o 
   4   9   3        3.30        8.76      8.38 o 
   5   9   3       13.05       10.73      9.06 o 
   6   9   3      317.05      299.01     24.74 o 
   7   9   3       18.98       27.04     13.61 o 
   8   9   3       44.18       49.04     19.42 o 
   9   9   3       36.19        9.75      9.37 o 
  10   9   3      444.72      369.64     32.30 o 
  11   9   3       56.33       36.30     14.41 o 
  12   9   3      296.59      263.68     91.88 o 
  13   9   3       12.55       18.96      9.18 o 
 -10  10   3       62.27       49.16     19.65 o 
  -9  10   3       16.93       28.45      9.61 o 
  -8  10   3      516.04      516.28     33.99 o 
  -7  10   3      302.77      299.50     19.85 o 
  -6  10   3        7.45       10.66      7.54 o 
  -5  10   3     2123.91     2112.27    107.70 o 
  -4  10   3        3.15       13.46      9.63 o 
  -3  10   3      257.05      222.43     36.41 o 
  -2  10   3      699.55      681.40     24.03 o 
  -1  10   3      142.98      142.67     16.28 o 
   0  10   3       41.71       34.55      9.86 o 
   1  10   3     2468.37     2657.62    117.52 o 
   2  10   3      479.43      454.09     37.64 o 
   3  10   3        3.99        6.48      7.85 o 
   4  10   3      338.05      347.22     20.60 o 
   5  10   3      159.33      114.59     40.35 o 
   6  10   3      716.89      800.82     51.39 o 
   7  10   3       62.64       65.51     22.42 o 
   8  10   3      740.23      807.31     51.52 o 
   9  10   3        9.92        3.68      8.19 o 
  10  10   3      259.23      296.88     23.88 o 
  11  10   3        3.37        0.27     13.04 o 
  12  10   3        4.82       11.68     15.81 o 
  13  10   3      261.74      247.56     22.93 o 
 -10  11   3      130.85      157.89     15.78 o 
  -9  11   3       28.79       17.61      8.13 o 
  -8  11   3      123.26       85.52     29.75 o 
  -7  11   3       16.24       12.73      8.30 o 
  -6  11   3      612.00      659.70     33.25 o 
  -5  11   3     1753.21     1762.60     43.21 o 
  -4  11   3     1004.48     1003.80     42.23 o 
  -3  11   3       29.25       24.91      9.71 o 
  -2  11   3      398.37      364.58     22.32 o 
  -1  11   3       47.30       47.91     11.32 o 
   0  11   3      432.76      441.20     21.84 o 
   1  11   3     1079.33     1278.84     92.25 o 
   2  11   3       15.61        9.02     17.56 o 
   3  11   3      157.00      168.15     51.55 o 
   4  11   3        8.44       -4.02     36.21 o 
   5  11   3      278.46      252.79     18.57 o 
   6  11   3      296.52      331.16     24.01 o 
   7  11   3     2150.36     2136.71    111.83 o 
   8  11   3       59.03       50.90     23.33 o 
   9  11   3       37.62       46.19     17.90 o 
  10  11   3       93.02      121.39     38.08 o 
  11  11   3       29.24       26.62     29.01 o 
  12  11   3        9.73       30.68     10.84 o 
  -9  12   3        8.31        3.50      7.95 o 
  -8  12   3       51.26       34.62     14.50 o 
  -7  12   3       37.95       28.01     13.20 o 
  -6  12   3      133.80      148.96     49.51 o 
  -5  12   3        0.44       13.54      7.77 o 
  -4  12   3       49.40       73.12     16.40 o 
  -3  12   3      183.90      186.23      4.96 o 
  -2  12   3      127.23      122.87      5.29 o 
  -1  12   3      410.04      456.87     35.51 o 
   0  12   3      704.87      702.07     50.25 o 
   1  12   3       42.47       47.83     17.26 o 
   2  12   3      185.60      218.67     65.98 o 
   3  12   3        0.50       -7.17     19.75 o 
   4  12   3     1485.21     1510.65     58.79 o 
   5  12   3       27.18       22.53     10.58 o 
   6  12   3        0.36        8.87     15.92 o 
   7  12   3        1.78      -16.15     17.67 o 
   8  12   3      138.89      154.09     48.91 o 
   9  12   3        5.89       -1.82     12.32 o 
  10  12   3        0.97       11.68     16.38 o 
  11  12   3        8.40      -15.93     15.93 o 
  12  12   3       95.10       78.21     48.32 o 
  -9  13   3        9.55       10.92      5.95 o 
  -8  13   3      172.93      118.39     43.16 o 
  -7  13   3      304.74      327.74     54.35 o 
  -6  13   3       77.73       81.66     23.25 o 
  -5  13   3       99.96       88.09     24.36 o 
  -4  13   3       10.92        7.99      6.35 o 
  -3  13   3        1.55       13.64      8.90 o 
  -2  13   3       79.25       72.46      5.89 o 
  -1  13   3      464.52      420.14     20.05 o 
   0  13   3        1.69       26.43     29.88 o 
   1  13   3       62.43       45.52     22.27 o 
   2  13   3      189.09      213.11     56.11 o 
   3  13   3      217.88      201.15     74.23 o 
   4  13   3       32.85       28.10     17.52 o 
   5  13   3        0.38        3.18     13.19 o 
   6  13   3     1109.75     1151.15     62.03 o 
   7  13   3       30.38       21.24     18.92 o 
   8  13   3        5.52        4.66      7.51 o 
   9  13   3        2.68        8.15      8.27 o 
  10  13   3        0.04        5.38      7.62 o 
  11  13   3        5.04       13.19     11.83 o 
  12  13   3       40.36       34.17     23.13 o 
  -8  14   3        7.96       12.29     25.10 o 
  -7  14   3        1.41        6.63      9.01 o 
  -6  14   3      105.35       80.07     21.85 o 
  -5  14   3      344.93      321.62     36.01 o 
  -4  14   3       32.09       42.89     14.62 o 
  -3  14   3      291.89      298.86     34.76 o 
  -2  14   3       81.81       54.72     13.28 o 
  -1  14   3      321.88      287.67     13.12 o 
   0  14   3      166.17      168.70     58.22 o 
   1  14   3        5.96        5.61     14.03 o 
   2  14   3       82.63       73.90     19.27 o 
   3  14   3     2245.30     2264.00    130.52 o 
   4  14   3      983.76     1132.99     99.21 o 
   5  14   3      240.28      211.85     60.86 o 
   6  14   3       79.49       70.82     30.27 o 
   7  14   3        0.08        6.52     13.80 o 
   8  14   3        4.81        5.76      9.44 o 
   9  14   3       41.10       35.38     29.85 o 
  10  14   3       11.96        3.64      7.36 o 
  11  14   3        7.30       18.73     16.76 o 
  -7  15   3        5.84       16.27     22.11 o 
  -6  15   3        3.41       10.21     10.97 o 
  -5  15   3      159.39      125.98     40.46 o 
  -4  15   3      261.33      263.00     24.34 o 
  -3  15   3      322.21      347.08     19.41 o 
  -2  15   3      246.89      278.13     38.25 o 
  -1  15   3        3.41        5.00      4.12 o 
   0  15   3        4.57        3.87      9.74 o 
   1  15   3      114.08      111.05     23.37 o 
   2  15   3       35.67       26.05     27.08 o 
   3  15   3      133.82      172.38     53.27 o 
   4  15   3      189.19      185.79     42.43 o 
   5  15   3     1176.21     1201.87     65.77 o 
   6  15   3     1358.65     1533.01     66.36 o 
   7  15   3      341.60      387.17     30.65 o 
   8  15   3        2.82        9.59     13.19 o 
   9  15   3      162.79      127.72     56.38 o 
  10  15   3       51.39       31.89     30.45 o 
  11  15   3       10.49        4.40     23.70 o 
  -7  16   3        0.25       -5.12     14.26 o 
  -6  16   3        0.78       12.11      9.80 o 
  -5  16   3      102.29      110.91     26.27 o 
  -4  16   3        3.10       17.42     15.30 o 
  -3  16   3      637.79      659.36     33.04 o 
  -2  16   3        0.33        2.92     12.66 o 
  -1  16   3       11.54       12.59     10.84 o 
   0  16   3      112.79       80.54     32.74 o 
   1  16   3       20.82       26.20     15.81 o 
   2  16   3       19.12        6.64     11.57 o 
   3  16   3       46.75       23.13     13.84 o 
   4  16   3      232.09      208.60     55.46 o 
   5  16   3       26.02       25.71     13.35 o 
   6  16   3     2053.51     2182.54     55.88 o 
   7  16   3       48.78       56.20     40.43 o 
   8  16   3       46.25       40.62     25.67 o 
   9  16   3       57.54       71.15     34.70 o 
  10  16   3        2.60       -1.14     15.09 o 
  -6  17   3      458.22      632.87     35.79 o 
  -5  17   3        8.21       10.35     12.70 o 
  -4  17   3       32.54       52.71     22.45 o 
  -3  17   3       11.22       10.15      9.28 o 
  -2  17   3       21.89       14.49     14.52 o 
  -1  17   3        1.02        0.33     11.74 o 
   0  17   3        2.71        0.63      5.50 o 
   1  17   3      156.44      150.26     61.70 o 
   2  17   3        7.20       -1.74     15.39 o 
   3  17   3       31.18       25.18     16.15 o 
   4  17   3       47.21       32.69     15.25 o 
   5  17   3      866.92      953.61     61.72 o 
   6  17   3     1027.96     1170.61     78.60 o 
   7  17   3      108.78       83.68     29.93 o 
   8  17   3       11.16        5.42     15.81 o 
   9  17   3       26.72       37.92     19.49 o 
  -5  18   3      540.80      547.54     34.51 o 
  -4  18   3       64.23       51.02     26.57 o 
  -3  18   3      177.09      132.51     52.79 o 
  -2  18   3       57.12       61.02     23.31 o 
  -1  18   3       33.07       31.62      7.75 o 
   0  18   3       52.78       54.08     24.08 o 
   1  18   3       97.00       66.71     22.98 o 
   2  18   3       49.86       38.57     11.91 o 
   3  18   3        8.69       10.81     19.60 o 
   4  18   3       36.52       25.22     20.36 o 
   5  18   3        5.25       14.10     13.42 o 
   6  18   3     1399.79     1367.49     79.67 o 
   7  18   3      410.41      395.19     28.30 o 
   8  18   3      148.91      105.02     45.64 o 
  -3  19   3      360.13      406.62     21.43 o 
  -2  19   3        6.26       14.64     10.79 o 
  -1  19   3       73.99       67.25     17.24 o 
   0  19   3        3.26        2.04     12.12 o 
   1  19   3        3.60       15.47     10.09 o 
   2  19   3       14.99       18.78      9.79 o 
   3  19   3      111.10       92.41     35.13 o 
   4  19   3      140.04      113.44     34.30 o 
   5  19   3      180.96      245.47     63.33 o 
   6  19   3      164.64      157.84     49.82 o 
   7  19   3      484.57      482.38     57.56 o 
  -2  20   3       22.57        8.28      8.25 o 
  -1  20   3        6.00       17.11     12.03 o 
   0  20   3       38.67       29.76     12.98 o 
   1  20   3       24.55       53.01     33.37 o 
   2  20   3       36.32       30.72     13.05 o 
   3  20   3       75.92       50.86     27.11 o 
   4  20   3      158.02      142.70     65.88 o 
   5  20   3        1.67       -3.98     10.33 o 
   6  20   3      254.86      256.40     39.55 o 
   2  21   3       32.68       22.60     13.55 o 
  -2 -20   4        1.72        4.39      8.79 o 
  -1 -20   4       47.29       28.08     12.21 o 
   0 -20   4      302.57      293.96     24.45 o 
  -5 -19   4       74.68       55.11     26.00 o 
  -4 -19   4       74.23       64.68     21.78 o 
  -3 -19   4       10.65        8.50      5.24 o 
  -2 -19   4      190.86      154.08     28.28 o 
  -1 -19   4       42.18       24.33     14.04 o 
   0 -19   4        0.83        2.15      7.59 o 
   1 -19   4       55.94       45.47     20.86 o 
   2 -19   4       98.56       96.76     37.78 o 
   3 -19   4       13.73       28.51     21.27 o 
  -6 -18   4        0.34       12.84     16.38 o 
  -5 -18   4      281.04      228.41     67.79 o 
  -4 -18   4      135.48      111.25     29.74 o 
  -3 -18   4        0.69        4.49      4.74 o 
  -2 -18   4      104.37       90.06     20.85 o 
  -1 -18   4       53.26       58.60     14.85 o 
   0 -18   4      145.70       96.05     25.12 o 
   1 -18   4       19.87       20.19     12.31 o 
   2 -18   4       48.87       59.31     32.88 o 
   4 -18   4       19.76       26.62     27.15 o 
   5 -18   4       37.81       32.57     12.48 o 
  -7 -17   4       13.89       15.17     15.74 o 
  -6 -17   4      300.88      323.25     43.47 o 
  -5 -17   4        3.95       10.91      7.82 o 
  -4 -17   4      419.33      425.76     19.60 o 
  -3 -17   4      287.31      283.51     13.73 o 
  -2 -17   4       88.49       95.61     21.08 o 
  -1 -17   4        3.29        8.21      6.85 o 
   0 -17   4        0.73        7.31      4.22 o 
   1 -17   4       42.32       47.79     10.95 o 
   2 -17   4      727.44      776.30     40.59 o 
   3 -17   4        2.39        9.33     14.90 o 
   5 -17   4      341.56      392.10     35.01 o 
   6 -17   4       25.15       40.69     28.74 o 
  -8 -16   4        0.06        4.74      7.01 o 
  -7 -16   4      119.65       79.63     39.68 o 
  -6 -16   4        0.41        6.41      8.80 o 
  -5 -16   4       13.24       18.79      6.36 o 
  -4 -16   4        2.11        6.04      6.27 o 
  -3 -16   4        2.43        6.35      6.23 o 
  -2 -16   4       84.56       76.26     20.66 o 
  -1 -16   4     1380.78     1468.70     41.53 o 
   0 -16   4      468.10      486.21     30.40 o 
   1 -16   4      779.33      748.53     30.64 o 
   2 -16   4       15.83       23.60     11.47 o 
   3 -16   4      349.06      359.30     23.47 o 
   4 -16   4       95.14       53.98     48.33 o 
   5 -16   4       57.47       59.28     31.82 o 
   6 -16   4        8.69       32.80     30.79 o 
   7 -16   4       23.39       30.34     16.91 o 
  -9 -15   4      355.12      344.00     30.30 o 
  -7 -15   4      305.15      187.49     69.90 o 
  -6 -15   4      440.36      510.65     36.74 o 
  -5 -15   4       21.28       35.98     11.11 o 
  -4 -15   4       15.33       15.29      8.59 o 
  -3 -15   4      191.36      182.05     24.83 o 
  -2 -15   4       39.69       38.82     10.39 o 
  -1 -15   4      795.92      787.00     24.92 o 
   0 -15   4      338.13      342.16     14.76 o 
   1 -15   4     1640.70     1678.82     57.66 o 
   2 -15   4      394.32      370.45     30.97 o 
   3 -15   4      248.39      213.66     32.38 o 
   4 -15   4      110.72       82.44     29.06 o 
   5 -15   4      469.00      379.27     26.11 o 
   6 -15   4       81.72       64.10     27.01 o 
   7 -15   4      430.74      512.23     37.04 o 
   8 -15   4       58.35       31.17     21.69 o 
  -9 -14   4      891.80      846.96     50.43 o 
  -8 -14   4       49.67       50.74     21.20 o 
  -7 -14   4        1.42       -2.65     11.11 o 
  -6 -14   4       95.20       84.59     44.15 o 
  -5 -14   4        0.03        2.29      5.01 o 
  -4 -14   4        0.22       11.50      8.70 o 
  -3 -14   4      501.99      523.55     18.47 o 
  -2 -14   4      208.24      193.80     21.04 o 
  -1 -14   4      570.85      598.94     30.41 o 
   0 -14   4      163.75      155.38     20.06 o 
   1 -14   4      191.44      197.28     15.77 o 
   2 -14   4      144.31      150.39     15.08 o 
   3 -14   4      379.76      368.27     11.61 o 
   4 -14   4        0.53        3.32     10.41 o 
   5 -14   4      339.95      282.91     97.61 o 
   6 -14   4       85.06       39.60     12.93 o 
   7 -14   4        3.98       20.74     24.53 o 
   8 -14   4       93.43       70.59     37.63 o 
 -10 -13   4        2.92       -0.57      9.74 o 
  -9 -13   4       14.25        8.11     17.78 o 
  -8 -13   4      468.51      512.15     76.00 o 
  -7 -13   4       78.61       98.77     49.80 o 
  -6 -13   4       50.09       34.59     17.41 o 
  -5 -13   4       19.49       11.46      5.28 o 
  -4 -13   4       29.23       34.89     13.01 o 
  -3 -13   4        1.22        1.25      4.71 o 
  -2 -13   4       16.42       22.62      7.85 o 
  -1 -13   4      874.08      903.68     27.20 o 
   0 -13   4     2977.22     3021.19     76.42 o 
   1 -13   4        3.35        4.67      5.33 o 
   2 -13   4      270.47      243.29     13.97 o 
   3 -13   4       88.86      104.76      8.21 o 
   4 -13   4      110.93      104.52     14.89 o 
   5 -13   4      502.55      395.87     18.46 o 
   6 -13   4      172.78      121.47     59.58 o 
   7 -13   4       21.44       12.10     13.27 o 
   8 -13   4       42.64       18.01     16.08 o 
   9 -13   4      197.84      199.61     37.38 o 
 -10 -12   4      242.40      297.35     52.61 o 
  -9 -12   4       15.07       14.98     22.94 o 
  -8 -12   4      405.75      372.42     40.23 o 
  -7 -12   4      534.28      491.58     33.95 o 
  -6 -12   4      204.13      176.18      8.72 o 
  -5 -12   4      490.04      463.89     14.94 o 
  -4 -12   4       93.80       96.41     21.62 o 
  -3 -12   4      489.52      531.94     35.95 o 
  -2 -12   4       14.18        7.88      5.47 o 
  -1 -12   4      850.03      869.87     42.03 o 
   0 -12   4     4100.87     4226.89    107.43 o 
   1 -12   4      293.28      296.92     16.50 o 
   2 -12   4      807.76      851.60     26.66 o 
   3 -12   4       20.22       14.20      3.97 o 
   4 -12   4      253.51      251.71     30.74 o 
   5 -12   4       70.50       89.34      9.12 o 
   6 -12   4       21.44        2.77     10.85 o 
   7 -12   4       59.78       74.22     39.18 o 
   8 -12   4      865.98      914.84     56.57 o 
   9 -12   4       81.96       54.69     18.78 o 
  10 -12   4       34.42       42.96     17.79 o 
 -11 -11   4       65.49       72.29     31.55 o 
 -10 -11   4      154.92      181.93     69.70 o 
  -9 -11   4        0.79       -9.82     15.55 o 
  -8 -11   4       24.65       21.39     17.86 o 
  -7 -11   4       72.81      114.40     50.03 o 
  -6 -11   4      387.73      366.61     11.11 o 
  -5 -11   4      757.87      708.80     34.32 o 
  -4 -11   4       71.57       75.68     17.92 o 
  -3 -11   4       53.13       39.78      8.89 o 
  -2 -11   4       92.08      153.88     20.73 o 
  -1 -11   4        8.16        4.97      6.14 o 
   0 -11   4     1019.87     1005.86     38.15 o 
   1 -11   4      552.27      533.76     27.69 o 
   2 -11   4       20.14       13.71      6.78 o 
   3 -11   4       64.49       50.48      9.84 o 
   4 -11   4        9.09        5.77      4.16 o 
   5 -11   4      598.60      627.06     18.08 o 
   6 -11   4      240.75      240.40     12.32 o 
   7 -11   4      867.47      875.38     57.24 o 
   8 -11   4     1271.76     1518.16     87.40 o 
   9 -11   4       59.76       48.43     18.01 o 
  10 -11   4     2247.62     2252.38     55.71 o 
 -11 -10   4        0.08        9.78      8.80 o 
 -10 -10   4      682.72      712.95     50.85 o 
  -9 -10   4      990.07     1070.91     66.25 o 
  -8 -10   4      869.51      796.72     52.75 o 
  -7 -10   4       52.05       57.80     21.01 o 
  -6 -10   4      322.73      337.95     11.18 o 
  -5 -10   4        0.34       -5.76      5.76 o 
  -4 -10   4        1.25        4.87      7.21 o 
  -3 -10   4      901.57     1069.98     51.83 o 
  -2 -10   4      442.78      451.73     34.54 o 
  -1 -10   4     1071.58      982.04     31.21 o 
   0 -10   4      788.82      790.51     32.84 o 
   1 -10   4     1220.37     1227.51     53.19 o 
   2 -10   4      807.47      764.91     23.38 o 
   3 -10   4       57.36       57.55      9.44 o 
   4 -10   4      137.05      146.91      7.47 o 
   5 -10   4      735.88      707.76     21.95 o 
   6 -10   4     1621.44     1548.64     51.64 o 
   7 -10   4        3.05        5.06      7.45 o 
   8 -10   4       89.05       75.49     26.36 o 
   9 -10   4     1945.28     2163.05    115.37 o 
  10 -10   4       47.41       38.27     20.52 o 
  11 -10   4       45.98       40.62     26.66 o 
 -11  -9   4       56.03       36.48     21.77 o 
 -10  -9   4       69.25       77.11     24.99 o 
  -9  -9   4      295.38      301.34     47.84 o 
  -8  -9   4        6.80       17.63      9.82 o 
  -7  -9   4     1441.79     1426.87     41.59 o 
  -6  -9   4     1114.63     1171.84     54.28 o 
  -5  -9   4      222.66      230.14     11.62 o 
  -4  -9   4      664.14      655.59     41.12 o 
  -3  -9   4      451.88      434.23     30.32 o 
  -2  -9   4     3938.24     4437.40    175.45 o 
  -1  -9   4      928.05      954.82     34.81 o 
   0  -9   4      979.01      876.22     29.80 o 
   1  -9   4     1099.64     1270.23     34.30 o 
   2  -9   4      361.60      355.68     10.32 o 
   3  -9   4      498.34      494.06     21.74 o 
   4  -9   4     1456.50     1571.64     34.83 o 
   5  -9   4     1435.27     1437.18     39.43 o 
   6  -9   4      100.76      103.90     10.49 o 
   7  -9   4      642.51      615.97     14.73 o 
   8  -9   4        1.55        7.29      6.35 o 
   9  -9   4       31.40        8.08     14.60 o 
  10  -9   4       13.86       13.80     11.57 o 
  11  -9   4       19.69       10.96      5.95 o 
 -12  -8   4      111.07       78.48     54.32 o 
 -11  -8   4      116.15       73.71     43.09 o 
 -10  -8   4      649.00      642.14     42.56 o 
  -9  -8   4       38.51       23.66     17.10 o 
  -8  -8   4       88.39       96.62     28.72 o 
  -7  -8   4        1.19       11.34     13.27 o 
  -6  -8   4     2041.55     2005.12     60.59 o 
  -5  -8   4     1810.06     1824.29     43.14 o 
  -4  -8   4      125.84      134.13     10.99 o 
  -3  -8   4     1616.98     1717.04     26.49 o 
  -2  -8   4     2018.97     2228.24     39.14 o 
  -1  -8   4     3868.26     3897.32     59.81 o 
   0  -8   4    20983.69    20573.15    489.39 o 
   1  -8   4     9852.65    10099.01    144.07 o 
   2  -8   4       20.61       24.97      8.23 o 
   3  -8   4      313.45      372.69     14.93 o 
   4  -8   4      242.92      265.45      9.14 o 
   5  -8   4       18.44       15.82      3.71 o 
   6  -8   4     1820.07     1822.83     53.38 o 
   7  -8   4      158.27      155.03     11.57 o 
   8  -8   4       62.25       36.77     16.19 o 
   9  -8   4       42.22       49.34     17.41 o 
  10  -8   4       89.97       62.74     34.86 o 
  11  -8   4      978.15     1096.09     59.25 o 
  12  -8   4      150.33      112.42     61.77 o 
 -12  -7   4       25.46       17.56     19.79 o 
 -11  -7   4       21.26       20.48     20.25 o 
 -10  -7   4       14.17       19.45     12.17 o 
  -9  -7   4     1017.98     1052.64     49.43 o 
  -8  -7   4      308.21      289.37     20.93 o 
  -7  -7   4     1362.03     1344.10     67.89 o 
  -6  -7   4     2050.76     1873.61    155.75 o 
  -5  -7   4      205.65      203.90     11.43 o 
  -4  -7   4     2135.33     2209.48     41.70 o 
  -3  -7   4       18.92       37.16      8.56 o 
  -2  -7   4      704.18      908.52     29.57 o 
  -1  -7   4       33.58       43.99      6.52 o 
   0  -7   4     3915.45     3966.91     88.63 o 
   1  -7   4     1580.04     1715.46     42.84 o 
   2  -7   4     2334.59     2428.62     53.00 o 
   3  -7   4      911.23     1113.03     31.16 o 
   4  -7   4      275.60      335.78     11.10 o 
   5  -7   4     1713.77     1676.37     32.89 o 
   6  -7   4        0.06        6.02      2.59 o 
   7  -7   4      132.53      110.06     10.69 o 
   8  -7   4     1571.00     1589.53     27.34 o 
   9  -7   4       64.52       62.05     28.60 o 
  10  -7   4       79.46       41.15     26.44 o 
  11  -7   4       37.99       20.93     19.87 o 
 -12  -6   4       59.46       76.27     33.53 o 
 -11  -6   4      373.95      384.29     26.81 o 
 -10  -6   4     1264.36     1250.47     73.86 o 
  -9  -6   4     3150.55     3530.96    127.44 o 
  -8  -6   4      593.09      565.16     83.47 o 
  -7  -6   4      350.00      337.19     24.13 o 
  -6  -6   4      666.45      616.53     40.49 o 
  -5  -6   4        5.10        4.89      3.87 o 
  -4  -6   4      750.43      811.68     55.50 o 
  -3  -6   4     3337.83     3597.27    132.57 o 
  -2  -6   4     5290.13     4956.41    101.19 o 
  -1  -6   4      781.58      719.40     39.10 o 
   0  -6   4     1308.70     1371.62     27.12 o 
   1  -6   4      995.39     1086.18     24.46 o 
   2  -6   4       61.68       51.10      4.37 o 
   3  -6   4     1855.53     2003.82     43.98 o 
   4  -6   4     2055.22     2237.08     28.77 o 
   5  -6   4       97.09       90.16      5.44 o 
   6  -6   4      835.22      824.05     24.83 o 
   7  -6   4       21.96       18.63      5.47 o 
   8  -6   4      169.77      162.09     11.09 o 
   9  -6   4     1409.26     1453.09     41.53 o 
  10  -6   4      272.88      263.57     18.64 o 
  11  -6   4       14.52        3.07     18.09 o 
 -12  -5   4      367.22      430.20     34.90 o 
 -11  -5   4      200.38      179.36     67.48 o 
 -10  -5   4        1.78        8.80     17.90 o 
  -9  -5   4     1541.91     1414.01     73.85 o 
  -8  -5   4       60.22       60.42     27.57 o 
  -7  -5   4      842.66      873.71     57.67 o 
  -6  -5   4      498.91      496.86     25.15 o 
  -5  -5   4     4176.05     4416.78    113.21 o 
  -4  -5   4       62.37       59.25      3.12 o 
  -3  -5   4      402.19      406.59     17.00 o 
  -2  -5   4      148.63      120.98      4.94 o 
  -1  -5   4     1111.38     1268.03     23.69 o 
   0  -5   4      128.44      133.36      5.54 o 
   1  -5   4     3226.19     3076.67     42.80 o 
   2  -5   4      365.60      382.88      8.38 o 
   3  -5   4      194.41      210.85      6.02 o 
   4  -5   4     4564.77     4276.78     53.01 o 
   5  -5   4     2213.83     2298.76     25.02 o 
   6  -5   4       83.83      111.23      4.32 o 
   7  -5   4      263.88      260.48     16.46 o 
   8  -5   4       39.03       53.33     10.66 o 
   9  -5   4      184.21      197.48      9.45 o 
  10  -5   4      429.08      412.65     21.01 o 
 -12  -4   4        8.15       12.66     11.56 o 
 -11  -4   4       10.04       19.91     18.88 o 
 -10  -4   4      182.09      199.58     66.72 o 
  -9  -4   4     1568.24     1722.31     87.44 o 
  -8  -4   4     1224.13     1213.88     63.62 o 
  -7  -4   4     1231.82     1321.90     76.55 o 
  -6  -4   4     2577.62     2505.56    109.45 o 
  -5  -4   4       25.52       34.97     19.49 o 
  -4  -4   4      173.15      156.80     12.46 o 
  -3  -4   4        2.50       14.91      5.87 o 
  -2  -4   4      947.82      985.43     20.76 o 
  -1  -4   4     1048.11     1155.48     21.63 o 
   1  -4   4    13358.54    12945.63    183.58 o 
   2  -4   4      409.75      381.30     15.86 o 
   3  -4   4     6656.73     6619.66    196.76 o 
   4  -4   4       66.08       78.64      3.00 o 
   5  -4   4     2349.93     2560.38    106.85 o 
   6  -4   4     3353.10     3435.26     66.02 o 
   7  -4   4     1032.39     1060.01     35.94 o 
   8  -4   4      290.51      313.93     17.19 o 
   9  -4   4        0.50        3.28      3.29 o 
  10  -4   4      887.88      926.09     39.08 o 
 -12  -3   4       41.50       19.11     23.97 o 
 -11  -3   4        0.28        4.82     10.54 o 
 -10  -3   4      834.88      760.53     46.56 o 
  -9  -3   4      294.27      345.13     55.94 o 
  -8  -3   4      673.79      708.95     41.26 o 
  -7  -3   4     5597.86     5861.56     67.91 o 
  -6  -3   4      554.52      599.66     41.72 o 
  -5  -3   4      242.41      287.40     45.82 o 
  -4  -3   4     3909.92     4226.55    108.71 o 
  -3  -3   4     3025.70     2814.41     82.76 o 
  -2  -3   4      655.99      617.09     15.98 o 
  -1  -3   4     2266.91     1973.76     44.18 o 
   0  -3   4      611.19      571.83     10.88 o 
   1  -3   4      382.45      370.98     10.15 o 
   2  -3   4     5859.43     5081.03     60.93 o 
   3  -3   4     5713.51     5356.45    110.62 o 
   4  -3   4     9141.04     8761.22    175.12 o 
   5  -3   4     1468.37     1564.26     34.71 o 
   6  -3   4      308.24      302.89     11.42 o 
   7  -3   4      838.49      877.21     29.86 o 
   8  -3   4      944.98     1075.15     35.03 o 
   9  -3   4        6.94       11.15      5.20 o 
  10  -3   4        4.33       10.84      3.83 o 
  11  -3   4      107.46       71.32     43.13 o 
 -12  -2   4      389.67      360.59     49.91 o 
 -11  -2   4      899.82      866.87     54.56 o 
 -10  -2   4      167.79      190.95     45.65 o 
  -9  -2   4     1507.25     1582.64    139.10 o 
  -8  -2   4      429.56      453.61     57.17 o 
  -6  -2   4      451.34      421.12     31.19 o 
  -5  -2   4       42.96       43.50     25.75 o 
  -4  -2   4     7194.33     7465.21    209.73 o 
  -3  -2   4     1613.56     1891.76     34.44 o 
  -2  -2   4     5248.74     4521.00     52.14 o 
  -1  -2   4      693.63      793.53     16.85 o 
   0  -2   4    14298.23    13423.59    232.51 o 
   1  -2   4    46545.74    56862.01    158.11 o 
   2  -2   4    30616.59    34142.59    353.55 o 
   3  -2   4    24247.30    25166.58    453.24 o 
   4  -2   4     4055.13     3784.75     64.78 o 
   5  -2   4     2469.55     2312.18     72.17 o 
   6  -2   4     4798.43     4430.80    144.93 o 
   7  -2   4     1392.43     1501.07     37.96 o 
   8  -2   4      596.46      578.62     65.37 o 
   9  -2   4       12.66       18.14      5.97 o 
  10  -2   4      270.48      256.87     14.54 o 
  11  -2   4       18.62        9.86     12.13 o 
 -12  -1   4       70.71       71.99     29.43 o 
 -11  -1   4      847.90      919.07     57.94 o 
 -10  -1   4      163.72      135.36     68.15 o 
  -9  -1   4      300.43      237.02     60.19 o 
  -8  -1   4      102.27      158.39     60.97 o 
  -7  -1   4     5591.95     5907.25     72.85 o 
  -6  -1   4       49.60       59.55     23.10 o 
  -5  -1   4      533.18      373.29     22.85 o 
  -4  -1   4      936.77      876.46     49.36 o 
  -3  -1   4      216.09      243.43     12.28 o 
  -2  -1   4       75.87       65.54      9.14 o 
  -1  -1   4    12960.00    11783.10    120.92 o 
   0  -1   4     3928.10     3523.54     28.80 o 
   1  -1   4    13052.52    12923.53    136.86 o 
   3  -1   4     8845.61     8160.86    103.01 o 
   4  -1   4      483.08      482.76     11.82 o 
   5  -1   4     3889.13     3858.47    125.40 o 
   6  -1   4       11.60       13.17      8.98 o 
   7  -1   4      831.13      920.93     29.26 o 
   8  -1   4      126.35      132.93      9.45 o 
   9  -1   4     1223.70     1423.69     67.79 o 
  10  -1   4       46.31       34.06     11.95 o 
  11  -1   4       86.68       63.01     31.64 o 
  12  -1   4       74.73       86.33     38.50 o 
 -12   0   4       17.46       12.89     14.94 o 
 -11   0   4       53.06       36.14     17.26 o 
 -10   0   4      189.69      180.84     66.04 o 
  -9   0   4     3661.74     4075.27     85.60 o 
  -8   0   4     2648.57     2375.32    104.55 o 
  -7   0   4      117.51      146.70     49.78 o 
  -6   0   4      383.74      385.22     22.66 o 
  -5   0   4      392.53      413.56     14.52 o 
  -4   0   4       21.95       16.37      3.03 o 
  -3   0   4     9311.90     7902.91    173.95 o 
  -2   0   4     1360.04     1259.75     30.46 o 
  -1   0   4     4597.60     4261.59     50.73 o 
   0   0   4      404.13      412.38     16.41 o 
   1   0   4      277.14      219.22      8.49 o 
   2   0   4    29561.28    33045.98    612.56 o 
   3   0   4        1.59        5.12      3.23 o 
   4   0   4      101.36      121.49     12.18 o 
   5   0   4      659.86      700.27     17.41 o 
   6   0   4       41.24       34.92      8.65 o 
   7   0   4      936.16      963.82     36.50 o 
   8   0   4     1240.80     1252.25     52.35 o 
   9   0   4     1227.78     1261.14     81.89 o 
  10   0   4       64.82       45.21     19.15 o 
  11   0   4      267.62      281.30     38.16 o 
  12   0   4      320.56      315.78     18.57 o 
  13   0   4       78.62       38.31     15.29 o 
 -12   1   4      651.78      714.05     48.44 o 
 -11   1   4       80.43       74.04     26.21 o 
 -10   1   4       87.89       44.27     27.92 o 
  -9   1   4       16.16       16.68     21.39 o 
  -8   1   4     2668.66     2650.68     78.81 o 
  -7   1   4      119.82      110.35     14.84 o 
  -6   1   4     1098.59     1039.95     40.49 o 
  -5   1   4      619.88      519.05     44.65 o 
  -4   1   4      986.66     1215.38     38.41 o 
  -3   1   4      603.18      502.00     17.85 o 
  -2   1   4      931.95      862.41     24.09 o 
  -1   1   4       88.59       84.58      4.69 o 
   0   1   4      365.43      356.91     11.86 o 
   1   1   4      645.36      529.46     14.26 o 
   2   1   4     4077.97     3566.81    121.61 o 
   3   1   4    18293.63    17825.64    279.09 o 
   4   1   4     9580.84     8872.95    266.84 o 
   5   1   4       82.98       96.07      4.25 o 
   6   1   4        3.65        7.26      3.48 o 
   7   1   4      816.16      849.55     32.78 o 
   8   1   4     1445.09     1478.19     26.60 o 
   9   1   4     1395.25     1535.53     73.87 o 
  10   1   4      137.71      140.51     13.36 o 
  11   1   4     1118.82     1228.28     49.72 o 
  12   1   4      151.04      125.10     58.39 o 
  13   1   4       98.07       57.43     42.83 o 
 -12   2   4      192.98      233.15     45.84 o 
 -11   2   4        0.89        3.22      5.27 o 
 -10   2   4       67.22       60.53     23.25 o 
  -9   2   4      174.88      192.94     63.49 o 
  -8   2   4      413.06      378.25     12.97 o 
  -7   2   4      336.73      312.94     12.63 o 
  -6   2   4     3968.73     4084.75     99.60 o 
  -5   2   4       17.57       12.04      5.22 o 
  -4   2   4     1138.14     1051.43     28.65 o 
  -3   2   4     2094.32     1973.14     47.49 o 
  -2   2   4      503.07      487.38     16.82 o 
  -1   2   4     3308.94     3143.81     50.58 o 
   0   2   4    35294.55    39892.36    764.51 o 
   1   2   4    10352.89     9265.92    126.88 o 
   2   2   4    20357.68    21392.55    288.76 o 
   3   2   4    24923.02    25727.89    436.33 o 
   4   2   4     4467.30     4451.74     83.21 o 
   5   2   4       42.20       46.60      8.74 o 
   6   2   4     1963.47     1990.23     54.54 o 
   7   2   4       28.79       27.82     11.82 o 
   8   2   4        4.00        6.98      8.04 o 
   9   2   4      243.07      319.34     19.18 o 
  10   2   4       65.26       69.98     26.32 o 
  11   2   4     1644.95     1716.65     67.37 o 
  12   2   4        3.58       10.65     13.01 o 
  13   2   4      197.97      217.94     20.26 o 
 -12   3   4      286.90      386.31     30.67 o 
 -11   3   4        0.82        4.97     21.69 o 
 -10   3   4      318.57      278.70     79.56 o 
  -9   3   4      333.55      353.74     11.53 o 
  -8   3   4       66.72       50.70     20.59 o 
  -7   3   4      124.70      139.85      8.50 o 
  -6   3   4      317.35      343.90     29.50 o 
  -5   3   4     1478.22     1606.68     60.11 o 
  -4   3   4     1528.76     1495.19     52.70 o 
  -3   3   4     5462.78     5588.65    110.47 o 
  -2   3   4       21.55       10.58      3.38 o 
  -1   3   4     9091.77     8264.95     95.11 o 
   0   3   4    18045.94    19202.63    387.49 o 
   1   3   4      651.26      533.05      9.83 o 
   2   3   4     1015.94      822.06     19.29 o 
   3   3   4    23201.51    25260.55   1090.47 o 
   4   3   4     2114.55     2293.63     29.38 o 
   5   3   4     3156.65     3099.14     97.50 o 
   6   3   4       84.54       94.22      8.78 o 
   7   3   4     3941.44     4393.92    110.63 o 
   8   3   4       47.97       63.95     22.30 o 
   9   3   4      204.18      235.60     15.03 o 
  10   3   4      203.72      199.62     15.45 o 
  11   3   4     1647.65     1723.86     66.87 o 
  12   3   4       56.55       79.57     37.51 o 
  13   3   4        5.68        8.27     17.33 o 
 -12   4   4       41.70       33.56     20.40 o 
 -11   4   4      484.04      527.38     40.35 o 
 -10   4   4      105.03       77.24     38.85 o 
  -9   4   4      573.49      619.13     51.60 o 
  -8   4   4     1310.21     1178.27     33.59 o 
  -7   4   4      594.57      559.12     21.16 o 
  -6   4   4      340.45      332.60     11.84 o 
  -5   4   4      145.96      141.66      4.86 o 
  -4   4   4     1219.01     1329.71     38.11 o 
  -3   4   4    12719.86    11905.04    242.99 o 
  -2   4   4      789.27      742.44     16.06 o 
  -1   4   4      769.93      564.46     16.88 o 
   0   4   4      513.88      606.45     14.00 o 
   1   4   4    28140.76    29782.49    219.18 o 
   2   4   4     2910.73     2877.63     37.70 o 
   3   4   4     2923.38     2901.74     36.71 o 
   4   4   4      335.95      323.07     17.52 o 
   5   4   4     2020.00     2253.84     70.09 o 
   6   4   4       17.47       19.64     10.05 o 
   7   4   4       45.96       50.07     15.70 o 
   8   4   4      276.33      325.69     20.66 o 
   9   4   4     2763.52     2710.97    115.21 o 
  10   4   4        3.44       10.28     10.24 o 
  11   4   4      434.45      381.37     20.90 o 
  12   4   4      161.11      122.87     57.14 o 
  13   4   4      271.06      306.12     26.69 o 
 -11   5   4      654.42      736.00     46.13 o 
 -10   5   4       70.98       78.85     34.06 o 
  -9   5   4      125.71       95.05     20.97 o 
  -8   5   4        2.05        1.78      8.19 o 
  -7   5   4     2135.55     2102.90     52.47 o 
  -6   5   4     1009.40      939.82     27.01 o 
  -5   5   4     1402.41     1309.61     33.48 o 
  -4   5   4       67.44       68.10     28.22 o 
  -3   5   4     1853.60     2000.65    100.93 o 
  -2   5   4     2878.78     2791.16    128.99 o 
  -1   5   4    14862.23    14102.33    206.28 o 
   0   5   4     5016.92     5291.08     70.19 o 
   1   5   4     2320.03     2570.36     41.90 o 
   2   5   4      728.64      683.77     10.48 o 
   3   5   4     3876.65     4408.65    100.78 o 
   4   5   4      376.77      452.32     24.89 o 
   5   5   4     9347.03     9376.29    232.90 o 
   6   5   4       20.25       37.92     13.61 o 
   7   5   4      982.92     1080.48     56.67 o 
   8   5   4       13.00       14.45     10.01 o 
   9   5   4        1.24       13.31      9.33 o 
  10   5   4     2726.30     2771.45     59.07 o 
  11   5   4      738.67      710.57     41.83 o 
  12   5   4       21.86       12.93     10.66 o 
  13   5   4      182.51      130.76     82.00 o 
 -10   6   4     1136.24     1139.03     67.96 o 
  -9   6   4      547.69      540.47     48.44 o 
  -8   6   4      582.39      588.66     27.42 o 
  -7   6   4     1190.20     1112.15     50.07 o 
  -6   6   4      830.62      778.26     37.63 o 
  -5   6   4     1390.29     1362.13     67.22 o 
  -4   6   4        1.11        2.77      9.52 o 
  -3   6   4      169.39      180.93     58.06 o 
  -2   6   4        9.76       19.15     15.47 o 
  -1   6   4     6715.87     6374.61    308.71 o 
   0   6   4    24681.56    24578.54    542.83 o 
   1   6   4     2504.86     2506.43     33.58 o 
   2   6   4      235.21      237.95     10.18 o 
   3   6   4      440.42      418.30     19.52 o 
   4   6   4      108.16       57.73     27.10 o 
   5   6   4      321.84      349.24     22.97 o 
   6   6   4     3259.93     3451.83     82.62 o 
   7   6   4     1167.12     1293.87     88.12 o 
   8   6   4      778.56      741.99     56.43 o 
   9   6   4     1087.70     1073.22     55.63 o 
  10   6   4      525.33      505.14     28.10 o 
  11   6   4       25.10       20.89     14.33 o 
  12   6   4        3.43       -0.95     12.97 o 
  13   6   4       54.79       47.60     24.92 o 
 -11   7   4     1100.94     1195.04     49.56 o 
 -10   7   4      212.96      245.86     21.71 o 
  -9   7   4       40.25       25.29     15.43 o 
  -8   7   4       32.59       16.80      5.81 o 
  -7   7   4     1086.46     1029.01     43.98 o 
  -6   7   4      128.26      116.07     12.71 o 
  -5   7   4     1218.34     1229.54     52.38 o 
  -4   7   4     1643.85     1469.63     58.10 o 
  -3   7   4       75.79       88.59     20.90 o 
  -2   7   4     7337.45     7686.62    195.07 o 
  -1   7   4      240.32      249.40     11.52 o 
   0   7   4      170.99      130.49     12.87 o 
   1   7   4     5797.60     5537.88    210.33 o 
   2   7   4     5292.25     5476.45    166.71 o 
   3   7   4      296.01      378.17     25.74 o 
   4   7   4        7.76        2.77     12.55 o 
   5   7   4      340.94      417.23     33.46 o 
   6   7   4      145.89      122.07     40.27 o 
   7   7   4      430.34      404.39     28.86 o 
   8   7   4       94.41      107.10     35.59 o 
   9   7   4        4.26       22.11     20.51 o 
  10   7   4       69.24       42.03     25.60 o 
  11   7   4      241.21      190.79     77.55 o 
  12   7   4      116.46       99.89     45.14 o 
  13   7   4      389.72      395.19     31.98 o 
 -11   8   4      701.18      763.51     39.51 o 
 -10   8   4       13.68        2.12      9.63 o 
  -9   8   4       11.79       12.39      7.63 o 
  -8   8   4       70.30       65.57     26.64 o 
  -7   8   4      129.73      129.33     41.74 o 
  -6   8   4     3091.00     3156.43    200.86 o 
  -5   8   4     8688.01     8886.09    154.69 o 
  -4   8   4      343.04      317.77     22.63 o 
  -3   8   4        0.17       12.74     10.43 o 
  -2   8   4      224.29      227.34     20.59 o 
  -1   8   4      278.28      278.81     14.96 o 
   0   8   4     4701.15     4615.04    309.79 o 
   1   8   4    10602.63    10434.24    186.44 o 
   2   8   4     2745.57     2741.42     79.70 o 
   3   8   4      174.19      180.27     60.53 o 
   4   8   4      223.80      192.14     14.78 o 
   5   8   4      170.05      272.94     19.59 o 
   6   8   4       76.92       97.04     38.77 o 
   7   8   4       15.79       19.64     10.31 o 
   8   8   4      681.42      702.79     39.48 o 
   9   8   4     3396.13     3739.27     74.53 o 
  10   8   4       51.16       24.16     22.68 o 
  11   8   4      267.22      312.15     51.71 o 
  12   8   4        4.96        9.52      9.82 o 
  13   8   4        9.27        4.44     10.96 o 
 -10   9   4      133.24      110.51     68.63 o 
  -9   9   4      213.59      210.91     15.35 o 
  -8   9   4        9.91        7.14      8.51 o 
  -7   9   4        0.64        4.23     10.66 o 
  -6   9   4       92.29       89.10     23.14 o 
  -5   9   4       73.21       73.36     13.92 o 
  -4   9   4      156.52      176.64     38.79 o 
  -3   9   4      299.05      315.82     94.95 o 
  -2   9   4      679.89      679.25     32.64 o 
  -1   9   4     1815.35     1763.65     34.73 o 
   0   9   4     2491.30     2704.57     55.42 o 
   1   9   4        6.71       -0.55     19.77 o 
   2   9   4     3593.94     3790.77    105.31 o 
   3   9   4     1206.03     1107.07     57.82 o 
   4   9   4        2.61        1.52      9.18 o 
   5   9   4     2466.24     2296.77     66.54 o 
   6   9   4      536.68      524.63     38.25 o 
   7   9   4      178.15      152.94     15.83 o 
   8   9   4      880.51      930.55     52.33 o 
   9   9   4      152.05      147.50     63.87 o 
  10   9   4      405.26      347.35     23.18 o 
  11   9   4     1154.58     1227.09     72.55 o 
  12   9   4       87.80       89.18     35.31 o 
  13   9   4       14.36       10.31      9.86 o 
 -10  10   4        2.04        7.47      5.61 o 
  -9  10   4      452.72      470.67     24.83 o 
  -8  10   4        0.42        4.84      5.18 o 
  -7  10   4      204.80      225.36     17.10 o 
  -6  10   4      515.23      504.61     36.14 o 
  -5  10   4        4.63       14.31     11.42 o 
  -4  10   4       19.16        1.83     14.36 o 
  -3  10   4     3524.99     3766.95    130.46 o 
  -2  10   4     1116.64     1046.89     41.50 o 
  -1  10   4      708.44      680.39     35.39 o 
   0  10   4     1119.03     1145.05     44.69 o 
   1  10   4      637.84      565.09     45.76 o 
   2  10   4     1128.96     1382.66     93.14 o 
   3  10   4     1659.85     1545.83     38.97 o 
   4  10   4       24.78       27.53      8.49 o 
   5  10   4     1616.52     1724.05     82.54 o 
   6  10   4      260.77      237.57     19.52 o 
   7  10   4     1043.24     1077.88     60.63 o 
   8  10   4      858.50      857.12     54.75 o 
   9  10   4       69.97       68.88     38.20 o 
  10  10   4      229.15      142.92     61.84 o 
  11  10   4        5.59        5.38     14.90 o 
  12  10   4      897.77      980.21     53.75 o 
  13  10   4       15.33        4.70     13.50 o 
  -9  11   4      288.23      294.50     22.79 o 
  -8  11   4      171.08      142.00     55.44 o 
  -7  11   4      222.55      189.19     25.70 o 
  -6  11   4      548.56      468.38     23.15 o 
  -5  11   4       43.83       28.81     13.20 o 
  -4  11   4     2153.73     2395.04     95.10 o 
  -3  11   4     1921.36     2080.24    102.63 o 
  -2  11   4      763.57      767.55     30.82 o 
  -1  11   4      195.07      160.98     10.93 o 
   0  11   4        0.42       -0.61      4.70 o 
   1  11   4        6.88       26.13     14.94 o 
   2  11   4      594.63      538.35     40.02 o 
   3  11   4      257.49      305.13     32.93 o 
   4  11   4       65.38       60.24     26.74 o 
   5  11   4     1972.70     2019.40    119.08 o 
   6  11   4     1277.49     1168.84     69.78 o 
   7  11   4     2862.46     2534.31    131.32 o 
   8  11   4      794.98      747.46     44.21 o 
   9  11   4      265.96      228.45     20.54 o 
  10  11   4       59.59       38.99     28.63 o 
  11  11   4       75.53       68.58     33.64 o 
  12  11   4       96.11       61.15     33.95 o 
  -9  12   4        7.71        4.09      8.56 o 
  -8  12   4       82.32       65.09     22.42 o 
  -7  12   4      137.60      129.27     33.88 o 
  -6  12   4      153.34      163.17     37.75 o 
  -5  12   4       12.51       12.71     12.40 o 
  -4  12   4     3460.51     3688.78    116.76 o 
  -3  12   4      491.29      451.68     45.71 o 
  -2  12   4      504.44      479.58     17.62 o 
  -1  12   4      317.05      313.69     11.71 o 
   0  12   4     7618.98     7302.73     89.57 o 
   1  12   4     1624.00     1574.99    101.91 o 
   2  12   4      593.71      608.52     50.13 o 
   3  12   4     2673.01     2956.80    102.81 o 
   4  12   4     2674.43     2573.62    115.22 o 
   5  12   4      219.22      149.25     52.24 o 
   6  12   4       22.09       17.67     14.68 o 
   7  12   4       34.53       48.50     37.96 o 
   8  12   4     1003.65      993.53     37.58 o 
   9  12   4      209.82      168.68     71.24 o 
  10  12   4      156.43      127.68     69.67 o 
  11  12   4      156.23       83.32     31.61 o 
  12  12   4      118.33      102.27     55.42 o 
  -8  13   4       13.36       26.00      9.44 o 
  -7  13   4      288.57      241.31     61.68 o 
  -6  13   4      132.90      129.78     33.66 o 
  -5  13   4       26.34       24.39     17.44 o 
  -4  13   4     2186.15     2225.03     85.78 o 
  -3  13   4     1156.84     1125.25     45.14 o 
  -2  13   4       68.77       51.95     14.77 o 
  -1  13   4       38.79       29.75     10.14 o 
   0  13   4        7.25       23.66     15.43 o 
   1  13   4      233.47      217.16     25.74 o 
   2  13   4     4439.91     4345.06    195.82 o 
   3  13   4       46.52       25.64     18.02 o 
   4  13   4      121.57      107.42     51.38 o 
   5  13   4     3393.44     3361.71    169.57 o 
   6  13   4     2962.00     2930.12     69.11 o 
   7  13   4      863.20      797.40     38.47 o 
   8  13   4       16.98       -4.25     13.76 o 
   9  13   4      109.98       56.79     31.07 o 
  10  13   4        1.21        1.55      8.49 o 
  11  13   4        8.75       11.60     15.05 o 
  12  13   4        1.66       14.03     15.66 o 
  -8  14   4        9.17       12.41     10.65 o 
  -7  14   4       33.56       36.68     13.15 o 
  -6  14   4      159.79      145.28     44.17 o 
  -5  14   4      101.32      119.37     36.57 o 
  -4  14   4       38.96       21.10     11.04 o 
  -3  14   4      452.70      531.97     34.56 o 
  -2  14   4      258.12      291.26     56.35 o 
  -1  14   4      205.19      150.55     34.32 o 
   0  14   4        0.09        7.96     10.92 o 
   1  14   4       62.35       38.35     15.70 o 
   2  14   4     1774.97     1723.55     47.85 o 
   3  14   4     3411.10     3310.65    168.45 o 
   4  14   4      137.02      130.61     49.37 o 
   5  14   4     1843.76     1556.64     44.51 o 
   6  14   4      461.97      494.43     25.85 o 
   7  14   4      571.51      514.97     38.14 o 
   8  14   4      430.25      401.17     29.41 o 
   9  14   4      127.48      128.88     52.47 o 
  10  14   4      151.38      117.66     53.69 o 
  11  14   4      126.44       74.05     35.43 o 
  -7  15   4      372.17      375.22     20.63 o 
  -6  15   4      381.62      435.76     30.89 o 
  -5  15   4      101.99       64.39     25.84 o 
  -4  15   4       81.85       97.65     25.85 o 
  -3  15   4      553.56      651.03     73.80 o 
  -2  15   4       34.23       40.20     14.68 o 
  -1  15   4     1649.30     1421.31     54.21 o 
   0  15   4      428.30      422.76     29.15 o 
   1  15   4      291.01      369.17     84.84 o 
   2  15   4       94.42       69.42     23.37 o 
   3  15   4        4.04       -3.83     18.65 o 
   4  15   4      233.57      210.77     65.45 o 
   5  15   4      540.83      507.73     28.67 o 
   6  15   4      302.17      308.01     66.65 o 
   7  15   4      599.06      619.71     38.64 o 
   8  15   4      175.55      165.60     64.62 o 
   9  15   4      329.05      315.33     25.33 o 
  10  15   4      165.85       89.24     78.16 o 
  11  15   4        5.46        9.86     19.87 o 
  -6  16   4       20.64       19.57     13.02 o 
  -5  16   4       81.95       63.86     26.97 o 
  -4  16   4      252.08      238.26     23.78 o 
  -3  16   4        0.61        3.21      9.49 o 
  -2  16   4       38.01       27.48     13.06 o 
  -1  16   4      226.06      326.49     78.31 o 
   0  16   4      123.06      140.83     83.24 o 
   1  16   4        1.62        8.95     17.90 o 
   2  16   4      252.62      300.31     93.51 o 
   3  16   4        3.15       22.41     20.70 o 
   4  16   4      408.18      382.27    115.81 o 
   5  16   4      525.68      513.03    154.42 o 
   6  16   4      125.21      147.24     43.59 o 
   7  16   4      153.70      209.60     65.07 o 
   8  16   4       11.47        4.17     10.77 o 
   9  16   4        1.60       -3.22     18.24 o 
  10  16   4        9.27      -12.06     15.20 o 
  -5  17   4      579.84      603.18     30.27 o 
  -4  17   4      244.34      218.05     37.65 o 
  -3  17   4      372.81      337.60     82.77 o 
  -2  17   4       45.47       36.97     20.74 o 
  -1  17   4      106.93       88.25     24.72 o 
   0  17   4       51.82       83.70     29.58 o 
   1  17   4      130.95      174.94     47.96 o 
   2  17   4      312.38      290.54     80.13 o 
   3  17   4      608.12      610.38     42.63 o 
   4  17   4      326.30      315.51     25.06 o 
   5  17   4      166.83      187.87     69.02 o 
   6  17   4      590.26      652.75     59.85 o 
   7  17   4        5.89       -1.44     15.74 o 
   8  17   4     1014.66     1152.99     61.93 o 
   9  17   4       18.67       13.95     12.66 o 
  -4  18   4       79.87       73.21     19.19 o 
  -3  18   4      586.08      583.46     33.64 o 
  -2  18   4        0.46        5.95      9.08 o 
  -1  18   4      248.32      250.34     28.13 o 
   0  18   4        5.76       10.63      7.80 o 
   1  18   4      315.19      321.44     60.95 o 
   2  18   4       60.31       30.57     18.28 o 
   3  18   4      391.77      346.32     36.31 o 
   4  18   4      502.85      589.27     51.08 o 
   5  18   4       16.62       23.74     12.29 o 
   6  18   4        9.63       -3.41     10.12 o 
   7  18   4       30.96       31.55     16.04 o 
   8  18   4      185.12      119.42     57.37 o 
  -3  19   4      227.81      265.23     62.30 o 
  -2  19   4       60.64       65.17     21.91 o 
  -1  19   4      101.62      101.77     29.00 o 
   0  19   4       47.91       56.58     29.81 o 
   1  19   4        2.06       19.21      7.70 o 
   2  19   4        9.93       18.54     17.82 o 
   3  19   4        1.24        4.74     18.96 o 
   4  19   4        0.15       -5.73     15.55 o 
   5  19   4     1147.66     1218.60     87.73 o 
   6  19   4      790.32      885.13     57.22 o 
   7  19   4       11.93       24.57     36.55 o 
  -1  20   4        5.99       19.88     10.45 o 
   0  20   4      423.46      453.09     57.63 o 
   1  20   4      247.41      217.76     64.41 o 
   2  20   4       82.39      100.66     61.29 o 
   3  20   4       20.42       10.01     10.05 o 
   4  20   4        0.26        3.87     14.60 o 
   5  20   4        0.50       11.11     10.20 o 
   6  20   4        6.90       26.28     28.29 o 
  -4 -19   5      140.46       86.86     31.31 o 
  -3 -19   5        2.16        8.89      6.08 o 
  -2 -19   5      277.07      279.67     19.97 o 
  -1 -19   5        0.30       10.21      9.83 o 
   0 -19   5      388.32      429.97     26.26 o 
   1 -19   5      397.90      465.84     32.44 o 
   2 -19   5      144.87      142.01     55.81 o 
  -6 -18   5      132.32       89.10     34.86 o 
  -5 -18   5        1.15        6.60      8.43 o 
  -4 -18   5        0.16        8.62      6.92 o 
  -3 -18   5       77.90       55.69     16.50 o 
  -2 -18   5      178.88      171.38     15.67 o 
  -1 -18   5      161.16      189.99     26.10 o 
   0 -18   5        3.75        5.11      5.80 o 
   1 -18   5       46.97       35.20     12.71 o 
   2 -18   5       74.96       74.19     26.55 o 
   3 -18   5      111.59       85.05     49.81 o 
   4 -18   5      112.31      105.15     35.39 o 
  -7 -17   5       12.01        6.95     12.42 o 
  -6 -17   5       97.45       75.21     29.80 o 
  -5 -17   5       25.47       22.58     11.66 o 
  -4 -17   5      149.42      147.89     29.21 o 
  -3 -17   5        3.58        2.28      5.57 o 
  -2 -17   5       52.37       74.83     16.58 o 
  -1 -17   5       46.80       31.97      9.84 o 
   0 -17   5      821.09      914.15     36.01 o 
   1 -17   5      337.37      360.40     22.15 o 
   2 -17   5      167.51      133.66     39.15 o 
   3 -17   5        0.89        1.48     16.61 o 
   4 -17   5       97.08       67.10     33.34 o 
   5 -17   5      868.80      952.88     40.72 o 
   6 -17   5      115.43       77.73     61.23 o 
  -8 -16   5        5.63       10.46     14.83 o 
  -7 -16   5        1.94       10.48      8.66 o 
  -6 -16   5       58.91       46.15     22.44 o 
  -5 -16   5       15.35       17.79     10.64 o 
  -4 -16   5      212.48      191.59     36.74 o 
  -3 -16   5        1.73        5.86      6.93 o 
  -2 -16   5       11.35       13.48      5.27 o 
  -1 -16   5        2.03        1.76      6.48 o 
   0 -16   5       53.43       27.72      7.70 o 
   1 -16   5      768.77      776.65     28.01 o 
   2 -16   5      762.25      861.69     38.64 o 
   3 -16   5       43.75       49.39     15.20 o 
   4 -16   5      109.89       81.79     32.09 o 
   5 -16   5        7.15       10.81     16.84 o 
   6 -16   5      220.43      159.78     94.69 o 
   7 -16   5      144.66      127.97     50.12 o 
  -8 -15   5        2.59       12.74      9.37 o 
  -7 -15   5       72.53       41.49     22.26 o 
  -6 -15   5        2.50        3.21      6.70 o 
  -5 -15   5       11.44        6.20      4.71 o 
  -4 -15   5        0.64        3.18      5.72 o 
  -3 -15   5      283.52      283.86     14.36 o 
  -2 -15   5     1511.25     1556.38     41.47 o 
  -1 -15   5     1070.88     1030.56     29.36 o 
   0 -15   5      323.96      337.71     32.09 o 
   1 -15   5      108.99      104.86     23.77 o 
   2 -15   5        7.04       13.35      5.32 o 
   3 -15   5      233.55      268.22     52.33 o 
   4 -15   5       34.01       28.90     16.96 o 
   5 -15   5        4.04       25.14     17.33 o 
   6 -15   5      145.17      127.86     52.43 o 
   7 -15   5      419.30      472.46     37.91 o 
   8 -15   5      462.70      534.48     34.15 o 
  -9 -14   5       13.35       13.38     14.83 o 
  -8 -14   5      192.17      164.32     58.25 o 
  -7 -14   5      251.85      180.50     68.37 o 
  -6 -14   5      253.83      268.77     20.61 o 
  -5 -14   5      373.04      335.49     18.28 o 
  -4 -14   5      487.73      450.76     23.76 o 
  -3 -14   5       92.63      103.17     16.05 o 
  -2 -14   5      102.44       87.72     16.58 o 
  -1 -14   5      884.48      843.74     34.82 o 
   0 -14   5        5.48       11.53      9.04 o 
   1 -14   5      144.48      129.64     14.21 o 
   2 -14   5        0.05        5.11      4.37 o 
   3 -14   5      120.18      138.82     13.15 o 
   4 -14   5      550.58      545.18     27.57 o 
   5 -14   5      464.94      450.89     89.57 o 
   6 -14   5       20.25       23.40     10.96 o 
   7 -14   5       53.98       76.99     29.51 o 
   8 -14   5      517.93      438.76     33.75 o 
 -10 -13   5       29.17       18.01     19.68 o 
  -9 -13   5        2.37       -2.81     15.58 o 
  -8 -13   5        7.68       12.93     10.81 o 
  -7 -13   5       16.00       32.31     14.33 o 
  -6 -13   5       41.07       21.35     21.81 o 
  -5 -13   5       64.21       49.85     13.40 o 
  -4 -13   5      446.93      467.90     17.49 o 
  -3 -13   5        0.62        6.93      4.41 o 
  -2 -13   5     1745.06     1767.02     54.18 o 
  -1 -13   5       99.15       99.47     16.90 o 
   0 -13   5     2679.72     2746.04     97.25 o 
   1 -13   5      906.60      902.00     31.67 o 
   2 -13   5      172.36      209.43     14.00 o 
   3 -13   5       33.93       24.52      6.37 o 
   4 -13   5        4.95        5.64      6.48 o 
   5 -13   5      717.05      760.43     59.27 o 
   6 -13   5       59.34       69.48     26.93 o 
   7 -13   5      273.47      214.95     80.79 o 
   8 -13   5      149.66      138.68     67.91 o 
   9 -13   5      911.88      906.10     61.09 o 
 -10 -12   5        3.24        4.85      8.61 o 
  -9 -12   5        0.04       -1.78     13.80 o 
  -8 -12   5      108.82       99.66     21.17 o 
  -7 -12   5      216.49      219.96     64.26 o 
  -6 -12   5       26.79       15.32     11.15 o 
  -5 -12   5        0.46        2.96      5.95 o 
  -4 -12   5      919.30      921.77     59.12 o 
  -3 -12   5       70.57       86.79     17.24 o 
  -2 -12   5     1006.46     1041.04     31.09 o 
  -1 -12   5      484.49      456.29     31.72 o 
   0 -12   5       70.79       59.74     13.18 o 
   1 -12   5      232.84      234.25      9.10 o 
   2 -12   5      192.73      200.12     12.17 o 
   3 -12   5       66.18       73.93     13.08 o 
   4 -12   5        0.26        3.20      2.92 o 
   5 -12   5       99.18      113.72     28.65 o 
   6 -12   5      298.12      328.05     17.85 o 
   7 -12   5      967.83      983.29     62.40 o 
   8 -12   5       98.18       90.09     45.37 o 
   9 -12   5       22.38       28.06     23.13 o 
  10 -12   5      394.86      426.58     28.94 o 
 -10 -11   5        9.57       14.26     11.45 o 
  -9 -11   5        1.22       -1.52     14.29 o 
  -8 -11   5        0.05      -16.68     16.68 o 
  -7 -11   5       15.29       18.13     12.25 o 
  -6 -11   5        3.82       -1.06     13.61 o 
  -5 -11   5      283.05      296.20     14.11 o 
  -4 -11   5       66.39       84.64     12.93 o 
  -3 -11   5       56.16       82.06     15.28 o 
  -2 -11   5       28.27       26.37      8.02 o 
  -1 -11   5     1191.27     1286.08     37.45 o 
   0 -11   5     2947.07     3043.36     83.77 o 
   1 -11   5       15.26       18.00      5.86 o 
   2 -11   5       81.28       79.09     14.71 o 
   3 -11   5      577.35      593.66     19.74 o 
   4 -11   5      170.80      169.56      8.47 o 
   5 -11   5       50.22       37.57     20.86 o 
   6 -11   5      308.27      308.95     13.70 o 
   7 -11   5      140.35      138.98     69.40 o 
   8 -11   5      513.78      479.60     84.38 o 
  10 -11   5      500.30      479.88     36.44 o 
 -11 -10   5       70.37       47.11     23.70 o 
 -10 -10   5        6.36       12.78     14.98 o 
  -9 -10   5       13.79       15.89     14.41 o 
  -8 -10   5      231.72      238.12     90.91 o 
  -7 -10   5       27.53       23.55     17.10 o 
  -6 -10   5       67.61       49.50     14.87 o 
  -5 -10   5     2182.25     1915.23     58.21 o 
  -4 -10   5      918.49      914.83     36.99 o 
  -3 -10   5       85.59       61.69     14.39 o 
  -2 -10   5       25.94       44.53      9.33 o 
  -1 -10   5     1871.03     1906.41     50.55 o 
   0 -10   5      411.12      422.10     24.05 o 
   1 -10   5      267.08      298.69     13.72 o 
   2 -10   5      372.74      341.30     15.28 o 
   3 -10   5        7.06        5.98      3.27 o 
   4 -10   5      175.31      179.85      9.90 o 
   5 -10   5      777.72      786.35     24.00 o 
   6 -10   5      121.73      115.61     29.10 o 
   7 -10   5      307.30      312.56     20.20 o 
   8 -10   5      111.30      105.54     36.68 o 
   9 -10   5        3.88       -3.18     15.05 o 
  10 -10   5      467.83      475.09     33.32 o 
  11 -10   5        9.27        8.80     19.34 o 
 -11  -9   5       57.53       38.95     47.25 o 
 -10  -9   5      345.67      359.14     27.72 o 
  -9  -9   5        0.90        6.07     18.35 o 
  -8  -9   5      141.65      131.47     33.66 o 
  -7  -9   5       23.25       21.88     11.00 o 
  -6  -9   5      472.52      476.13     32.68 o 
  -5  -9   5      166.24      179.32     14.36 o 
  -4  -9   5       74.11       66.70      6.50 o 
  -3  -9   5      159.85      162.07     18.83 o 
  -2  -9   5      256.67      276.54     11.32 o 
  -1  -9   5        8.22       11.82      5.19 o 
   0  -9   5     1253.06     1390.66     41.79 o 
   1  -9   5     2497.66     2740.78     37.02 o 
   2  -9   5      740.45      739.25     24.59 o 
   3  -9   5        0.46       -2.02      3.03 o 
   4  -9   5        0.65        2.06      2.32 o 
   5  -9   5      134.34      166.97      7.90 o 
   6  -9   5      289.79      271.89      9.51 o 
   7  -9   5      335.24      335.00     13.30 o 
   8  -9   5     1398.36     1422.29     42.07 o 
   9  -9   5      353.81      323.25     21.46 o 
  10  -9   5        8.32       14.33     13.54 o 
  11  -9   5        3.01        4.66      7.66 o 
 -11  -8   5        6.62       -2.46     15.74 o 
 -10  -8   5       11.26       13.04     17.97 o 
  -9  -8   5       62.48       33.79     17.07 o 
  -8  -8   5      316.44      332.58     22.07 o 
  -7  -8   5      974.34     1004.89     56.61 o 
  -6  -8   5      361.71      319.23      8.59 o 
  -5  -8   5      848.24      880.87     37.59 o 
  -4  -8   5        2.51        4.29      7.70 o 
  -3  -8   5      179.64      157.02      7.83 o 
  -2  -8   5      119.05      120.03      8.97 o 
  -1  -8   5       19.90        7.50      4.75 o 
   0  -8   5      943.30      938.04     25.27 o 
   1  -8   5      293.40      284.46      7.56 o 
   2  -8   5      623.89      577.08     20.41 o 
   3  -8   5      279.98      324.35     13.28 o 
   4  -8   5      290.47      303.45     10.16 o 
   5  -8   5      957.41     1002.98     28.69 o 
   6  -8   5      139.79      136.68      8.75 o 
   7  -8   5        9.27        5.80      3.18 o 
   8  -8   5      100.39       98.26     10.31 o 
   9  -8   5       87.93       69.42     36.04 o 
  10  -8   5     2175.97     2307.83    120.58 o 
  11  -8   5      139.92      105.05     59.22 o 
  12  -8   5        0.69        0.38      9.33 o 
 -12  -7   5       61.90       33.60     19.15 o 
 -11  -7   5        3.34        1.78     11.11 o 
 -10  -7   5      396.28      408.81     64.39 o 
  -9  -7   5     1048.72     1078.24     58.13 o 
  -8  -7   5      976.40     1002.49     56.83 o 
  -7  -7   5     1370.62     1439.47     79.22 o 
  -6  -7   5     1244.16     1145.72     67.36 o 
  -5  -7   5        8.29        3.82      9.82 o 
  -4  -7   5       87.46       72.22      9.01 o 
  -3  -7   5     1170.64     1254.66     46.74 o 
  -2  -7   5     1354.81     1483.15     41.86 o 
  -1  -7   5      380.68      379.08     12.26 o 
   0  -7   5      200.57      195.67     12.46 o 
   1  -7   5      128.82      139.62     10.00 o 
   2  -7   5        4.15        5.70      3.80 o 
   3  -7   5      156.00      153.19      3.69 o 
   4  -7   5       64.31       63.95      3.05 o 
   5  -7   5      407.08      456.45     14.13 o 
   6  -7   5      586.88      616.52     18.79 o 
   7  -7   5      117.96      110.72     12.61 o 
   8  -7   5       95.11       68.78     19.57 o 
   9  -7   5       17.45       16.13      8.37 o 
  10  -7   5     1788.21     2022.25     48.68 o 
  11  -7   5        9.53        4.36      8.53 o 
 -12  -6   5       31.44       32.65     27.57 o 
 -11  -6   5      113.21       75.68     26.21 o 
 -10  -6   5        0.11       10.05      7.73 o 
  -9  -6   5      338.04      310.80     24.23 o 
  -8  -6   5     2921.70     3350.21     75.11 o 
  -7  -6   5       11.03        9.02     23.85 o 
  -6  -6   5       10.79       10.20      8.30 o 
  -5  -6   5       13.20       24.69     14.30 o 
  -4  -6   5        8.45        8.30      4.29 o 
  -3  -6   5       40.71       53.13     12.39 o 
  -2  -6   5     3266.49     3313.70    105.31 o 
  -1  -6   5      722.36      787.71     19.51 o 
   0  -6   5        5.60        5.33      2.89 o 
   1  -6   5     2153.01     2343.70    107.73 o 
   2  -6   5      406.85      431.18     10.87 o 
   3  -6   5     1755.22     1673.51     65.30 o 
   4  -6   5      228.69      214.63     10.10 o 
   5  -6   5     1515.03     1681.32     22.73 o 
   6  -6   5      566.96      578.20     17.83 o 
   7  -6   5      433.81      410.39     21.18 o 
   8  -6   5     1297.16     1278.40     50.99 o 
   9  -6   5      630.85      624.08     25.09 o 
  10  -6   5       17.71       13.51      4.69 o 
  11  -6   5       58.02       51.50     32.31 o 
 -12  -5   5       10.83        6.41     17.63 o 
 -11  -5   5        1.83       10.62     12.85 o 
 -10  -5   5       15.19       10.92     14.11 o 
  -9  -5   5      322.95      326.35     40.94 o 
  -8  -5   5     1528.99     1491.08     45.85 o 
  -7  -5   5     1507.93     1705.07     44.19 o 
  -6  -5   5       45.35       31.44     22.26 o 
  -5  -5   5       18.86       25.52     14.60 o 
  -4  -5   5        5.32        6.52      6.41 o 
  -3  -5   5      289.81      375.30     32.96 o 
  -2  -5   5      939.82      924.22     16.51 o 
  -1  -5   5     3085.94     2981.86     69.64 o 
   0  -5   5       37.01       53.93      4.48 o 
   1  -5   5      609.66      590.51     13.43 o 
   2  -5   5     1267.99     1373.09     42.35 o 
   3  -5   5     2737.08     2813.84     44.57 o 
   4  -5   5       26.66       19.79      6.03 o 
   5  -5   5      141.62      125.46      5.53 o 
   6  -5   5       89.72       91.70      4.14 o 
   7  -5   5      306.47      308.30     11.64 o 
   8  -5   5     1718.43     1735.07     60.51 o 
   9  -5   5      489.12      473.21     16.07 o 
  10  -5   5        6.07       -1.88      5.73 o 
 -12  -4   5        4.02        6.26      9.02 o 
 -11  -4   5        2.39        7.39     11.56 o 
 -10  -4   5        3.35       13.08     18.84 o 
  -9  -4   5      116.79      126.72     56.30 o 
  -8  -4   5      611.19      654.71    121.71 o 
  -7  -4   5     7591.19     8677.28    356.86 o 
  -6  -4   5      516.33      531.28     49.88 o 
  -5  -4   5        0.61       -1.59     11.19 o 
  -4  -4   5      254.28      317.35     40.69 o 
  -3  -4   5      424.14      486.99     18.93 o 
  -2  -4   5     1362.90     1365.88     26.84 o 
  -1  -4   5      809.84      786.66     19.61 o 
   0  -4   5     2045.36     1992.01     30.53 o 
   1  -4   5      566.49      526.39     12.70 o 
   2  -4   5      112.42      133.47      2.63 o 
   3  -4   5     1125.94     1089.85     42.82 o 
   4  -4   5     3594.80     3736.65     55.95 o 
   5  -4   5     1600.59     1713.29     50.94 o 
   6  -4   5       67.11       80.93      4.62 o 
   7  -4   5      250.71      234.59     13.75 o 
   8  -4   5      450.02      441.05     15.26 o 
   9  -4   5      471.32      451.78     17.48 o 
  10  -4   5      416.49      435.15     31.50 o 
 -12  -3   5       14.05       28.70     19.00 o 
 -11  -3   5       10.98        3.37      9.40 o 
 -10  -3   5       54.05       43.24     26.36 o 
  -9  -3   5       18.56       40.16     22.71 o 
  -8  -3   5      280.35      255.13     20.47 o 
  -7  -3   5     5293.79     5298.89    234.43 o 
  -6  -3   5      516.26      471.80     32.12 o 
  -5  -3   5      167.62      145.06     12.91 o 
  -4  -3   5      821.61      829.17     40.33 o 
  -3  -3   5      281.80      297.20     11.08 o 
  -2  -3   5      568.88      612.69     18.25 o 
  -1  -3   5      237.47      273.65      8.07 o 
   0  -3   5        0.20        3.64      1.50 o 
   1  -3   5     4813.44     4163.50     50.62 o 
   2  -3   5     1302.25     1168.38     29.89 o 
   3  -3   5      102.47      103.50      5.45 o 
   4  -3   5      435.84      391.03      9.69 o 
   5  -3   5      839.51      816.28     20.18 o 
   6  -3   5      131.46      119.52      5.22 o 
   7  -3   5     1069.86     1078.02     36.30 o 
   8  -3   5      152.56      145.39      7.21 o 
   9  -3   5       51.68       48.55     10.19 o 
  10  -3   5     1971.11     2001.52     67.74 o 
 -12  -2   5      232.52      219.75    125.32 o 
 -11  -2   5       11.89       23.28     10.39 o 
 -10  -2   5       20.43       19.04     22.37 o 
  -9  -2   5      153.99      148.41     34.53 o 
  -8  -2   5       79.03       82.47     20.75 o 
  -7  -2   5        1.69       20.10     17.52 o 
  -6  -2   5     1670.18     1806.14     83.51 o 
  -5  -2   5      118.54      144.52     13.47 o 
  -4  -2   5      415.35      435.03     26.87 o 
  -3  -2   5     4157.72     4202.99    174.50 o 
  -2  -2   5      212.84      208.07      7.10 o 
  -1  -2   5     1171.73     1206.09     23.71 o 
   0  -2   5      131.43      123.18      5.02 o 
   1  -2   5     4687.20     4233.04     34.06 o 
   2  -2   5     4943.24     4572.15    105.93 o 
   3  -2   5      816.62      798.22     17.97 o 
   4  -2   5        8.64       17.24      2.94 o 
   5  -2   5     2202.42     2296.71     65.87 o 
   6  -2   5      102.50      120.27      6.52 o 
   7  -2   5     2356.57     2427.69     59.73 o 
   8  -2   5     1109.43     1071.27     44.72 o 
   9  -2   5      115.43      125.87     25.38 o 
  10  -2   5      108.47       96.32     27.86 o 
  11  -2   5        0.06        5.27      8.99 o 
 -12  -1   5       58.10       36.83     27.84 o 
 -11  -1   5        2.09        6.79     13.04 o 
 -10  -1   5      172.85      221.20     62.01 o 
  -9  -1   5        4.06       13.23     15.43 o 
  -8  -1   5      346.90      307.35     77.65 o 
  -7  -1   5      145.72      208.46     21.75 o 
  -6  -1   5      379.29      392.57     31.02 o 
  -5  -1   5      756.17      758.88     40.66 o 
  -4  -1   5     1426.07     1554.70    155.28 o 
  -2  -1   5       63.21       83.89      6.10 o 
  -1  -1   5      403.05      418.43     12.69 o 
   0  -1   5       65.89       77.69      4.73 o 
   1  -1   5      110.30       99.04      6.88 o 
   2  -1   5     4924.12     4541.86     67.41 o 
   3  -1   5     1935.09     1858.31     65.35 o 
   4  -1   5       62.16       70.02      3.31 o 
   5  -1   5       34.72       39.98      4.49 o 
   6  -1   5     2106.37     2263.48     32.37 o 
   7  -1   5      514.51      550.72     25.16 o 
   8  -1   5      655.81      687.11     30.68 o 
   9  -1   5      526.31      488.58     20.75 o 
  10  -1   5       19.96       17.03      6.60 o 
  11  -1   5      495.65      461.63     31.55 o 
 -12   0   5      137.99      142.88     72.46 o 
 -11   0   5       96.60       41.01     37.10 o 
 -10   0   5       17.52       17.48     10.16 o 
  -9   0   5      491.68      557.18     36.46 o 
  -8   0   5       71.10       79.12     42.79 o 
  -7   0   5        1.95       14.83     11.79 o 
  -6   0   5       20.06       20.56      6.58 o 
  -5   0   5      723.90      755.61     26.24 o 
  -4   0   5     3914.68     3742.48     99.21 o 
  -3   0   5     9300.29     8946.14    178.28 o 
  -2   0   5     1544.24     1567.42     37.43 o 
  -1   0   5      141.20      135.89      4.68 o 
   0   0   5     1396.33     1306.95     27.64 o 
   1   0   5      864.58      852.78     19.24 o 
   2   0   5     1274.73     1366.89     28.43 o 
   3   0   5     1139.38     1209.59     22.77 o 
   4   0   5     2704.99     2621.73     68.91 o 
   5   0   5      112.66      108.44      6.61 o 
   6   0   5      211.20      195.86     12.01 o 
   7   0   5      147.51      144.53      6.04 o 
   8   0   5      131.87      129.72     12.52 o 
   9   0   5      203.66      187.62     11.54 o 
  10   0   5       50.31       49.27     25.75 o 
  11   0   5       65.61       64.02     33.34 o 
  12   0   5        2.31        4.74      7.92 o 
 -12   1   5      134.26      158.66     68.97 o 
 -11   1   5        5.83       11.72     11.68 o 
 -10   1   5        3.10       -1.44     15.28 o 
  -9   1   5       56.98       42.40     12.02 o 
  -8   1   5      407.12      397.68      9.63 o 
  -7   1   5       76.07       73.31      7.86 o 
  -6   1   5       15.45       34.28     10.03 o 
  -5   1   5      636.36      760.27     40.22 o 
  -4   1   5        6.52        8.66      6.13 o 
  -3   1   5    14106.37    15479.09    331.33 o 
  -2   1   5       49.41       49.91     11.11 o 
  -1   1   5        6.64        8.25      2.27 o 
   0   1   5        2.40        8.45      4.37 o 
   1   1   5      763.25      719.92     31.75 o 
   2   1   5     1342.21     1301.32     27.55 o 
   3   1   5      404.87      384.68     13.96 o 
   4   1   5       37.89       40.91      6.70 o 
   5   1   5      122.81      142.65      6.34 o 
   6   1   5     1116.56     1252.50     51.38 o 
   7   1   5      317.17      340.93     23.13 o 
   8   1   5      322.80      288.30     13.48 o 
   9   1   5      145.50      139.84     11.44 o 
  10   1   5      668.93      659.74     35.85 o 
  11   1   5      398.47      441.29     19.57 o 
  12   1   5        1.13        5.04      3.53 o 
 -12   2   5       13.94       16.61     13.31 o 
 -11   2   5        5.72       13.04     21.42 o 
 -10   2   5       85.14       66.65     26.17 o 
  -9   2   5      208.31      180.49     13.95 o 
  -8   2   5      279.42      264.94      8.99 o 
  -7   2   5       35.12       36.61      7.27 o 
  -6   2   5       17.86       14.44      6.64 o 
  -5   2   5       53.31       40.36      9.97 o 
  -4   2   5       81.69       69.57     16.45 o 
  -3   2   5      316.31      351.16     15.52 o 
  -2   2   5      451.34      461.13     14.07 o 
  -1   2   5      111.40      122.99      4.72 o 
   0   2   5       12.27       15.54      6.43 o 
   1   2   5     1383.15     1409.30     33.65 o 
   2   2   5      190.50      197.04      7.62 o 
   3   2   5      362.33      309.95     12.15 o 
   4   2   5      116.78      132.84      7.26 o 
   5   2   5       26.72       40.50      8.22 o 
   6   2   5     1794.06     2055.75     77.50 o 
   7   2   5       48.85       80.12     21.71 o 
   8   2   5      390.80      382.93     15.99 o 
   9   2   5        0.78        5.12      9.78 o 
  10   2   5       87.25       72.91     32.24 o 
  11   2   5        0.02        9.21     11.45 o 
  12   2   5      391.89      363.91     20.51 o 
  13   2   5       43.90       50.93     31.51 o 
 -12   3   5        3.14        4.36     13.19 o 
 -11   3   5      140.49      136.17     53.08 o 
 -10   3   5       10.24       37.96     12.82 o 
  -9   3   5      185.95      148.85     51.16 o 
  -8   3   5      131.77      104.79     12.69 o 
  -7   3   5      253.06      210.81     15.92 o 
  -6   3   5        0.33        2.20      2.20 o 
  -5   3   5      900.48      994.56     29.94 o 
  -4   3   5        3.38        5.32      4.96 o 
  -3   3   5        8.25       25.03      7.08 o 
  -2   3   5      694.79      715.06     18.26 o 
  -1   3   5       29.38       26.58      5.77 o 
   0   3   5      587.93      555.13     13.94 o 
   1   3   5      238.11      255.78      9.04 o 
   2   3   5      613.60      634.21     25.54 o 
   3   3   5      640.85      701.77     13.41 o 
   4   3   5     4404.27     4463.51    173.67 o 
   5   3   5      637.81      686.13     22.79 o 
   6   3   5     1128.97     1268.26     49.70 o 
   7   3   5       15.24       36.71     10.10 o 
   8   3   5      240.06      219.42     14.09 o 
   9   3   5      689.28      743.67     42.34 o 
  10   3   5     2304.07     2348.66     52.45 o 
  11   3   5      309.00      361.45     21.23 o 
  12   3   5       64.56       55.94     22.19 o 
  13   3   5       65.00       46.16     34.06 o 
 -11   4   5       83.48       49.23     31.25 o 
 -10   4   5        2.77        6.94      5.38 o 
  -9   4   5        5.15        3.79     11.75 o 
  -8   4   5      114.63      111.96      9.03 o 
  -7   4   5      109.44       95.82      7.77 o 
  -6   4   5     1002.90     1041.41     30.40 o 
  -5   4   5       56.10       43.51      6.28 o 
  -4   4   5      681.12      685.01     33.57 o 
  -3   4   5       26.18       26.12      6.88 o 
  -2   4   5     4132.44     3957.01     77.39 o 
  -1   4   5      355.26      351.96     11.35 o 
   0   4   5     1056.20      972.77     25.37 o 
   1   4   5      233.73      215.81      8.53 o 
   2   4   5       25.74       17.10      4.75 o 
   3   4   5       66.93       81.88     12.26 o 
   4   4   5     1497.87     1674.87     46.25 o 
   5   4   5      554.95      586.46     35.45 o 
   6   4   5      120.74      127.45     35.43 o 
   7   4   5       95.40       87.35     17.76 o 
   8   4   5      864.91      800.91     52.09 o 
   9   4   5       29.71       21.96     12.48 o 
  10   4   5      133.38      124.38     14.68 o 
  11   4   5       33.02       22.56     10.01 o 
  12   4   5      149.72      147.64     55.09 o 
  13   4   5      206.23      190.17     18.90 o 
 -11   5   5       29.22       32.69     22.22 o 
 -10   5   5        7.44       35.91     14.94 o 
  -9   5   5      484.99      528.72     37.67 o 
  -8   5   5      139.60      132.77     22.75 o 
  -7   5   5      153.64      118.30      5.88 o 
  -6   5   5      317.86      312.12     13.18 o 
  -5   5   5       36.05       37.05      3.52 o 
  -4   5   5     1828.78     1736.34     32.56 o 
  -3   5   5       67.19       55.29      6.11 o 
  -2   5   5       40.88       43.52      3.54 o 
  -1   5   5      245.85      267.22      9.75 o 
   0   5   5     4544.23     4435.89    321.53 o 
   1   5   5       26.45       22.97      7.06 o 
   2   5   5        4.72        7.55      3.28 o 
   3   5   5      186.34      207.15      8.58 o 
   4   5   5     1094.16     1219.43     40.69 o 
   5   5   5     4387.25     4317.80    248.39 o 
   6   5   5      540.93      593.38     31.03 o 
   7   5   5      169.36      157.43     11.39 o 
   8   5   5      594.57      562.72     35.86 o 
   9   5   5       31.30       39.97     16.99 o 
  10   5   5     1532.52     1480.99     42.02 o 
  11   5   5       43.78       31.33     12.44 o 
  12   5   5      346.93      323.08     49.07 o 
  13   5   5      288.19      328.73     23.12 o 
 -11   6   5       49.45       32.77     21.77 o 
 -10   6   5       18.47       20.13     11.72 o 
  -9   6   5        0.97        1.74      7.26 o 
  -8   6   5      528.11      435.61     15.23 o 
  -7   6   5        0.15        0.67      5.62 o 
  -6   6   5      434.35      418.55     18.27 o 
  -5   6   5     1980.84     1818.36     61.70 o 
  -4   6   5      496.48      505.12     39.43 o 
  -3   6   5      540.18      626.38     47.45 o 
  -2   6   5       24.14       26.50      6.17 o 
  -1   6   5      619.41      626.17     21.22 o 
   0   6   5      303.76      331.25     11.93 o 
   1   6   5      653.21      633.54     25.68 o 
   2   6   5      192.00      202.95      9.41 o 
   3   6   5     2471.77     2571.51    119.50 o 
   4   6   5      311.45      325.24     26.18 o 
   5   6   5      881.90      888.17     31.68 o 
   6   6   5        0.94        6.26      9.06 o 
   7   6   5       77.30      103.11     38.54 o 
   8   6   5      140.53      169.67     13.59 o 
   9   6   5      128.98      135.50     57.03 o 
  10   6   5     1640.37     1619.13     81.36 o 
  11   6   5        3.14        7.66     12.59 o 
  12   6   5       16.64        7.32     14.75 o 
  13   6   5       23.53       32.23     15.58 o 
 -11   7   5      247.67      243.52     26.57 o 
 -10   7   5       14.47       21.69     16.57 o 
  -9   7   5        8.56       14.77      9.18 o 
  -8   7   5       82.50       61.24     17.08 o 
  -7   7   5      221.57      227.42     41.18 o 
  -6   7   5      508.14      549.82     32.71 o 
  -5   7   5      606.86      681.39     33.40 o 
  -4   7   5      449.42      467.73     38.00 o 
  -3   7   5      914.64      927.08     52.62 o 
  -2   7   5      176.81      189.07     63.45 o 
  -1   7   5     1055.22      978.68     32.43 o 
   0   7   5     1589.75     1671.46     43.33 o 
   1   7   5       94.44       94.14      7.12 o 
   2   7   5     1449.97     1545.45     41.46 o 
   3   7   5      205.11      179.23     20.97 o 
   4   7   5       57.55       62.21     31.45 o 
   5   7   5      244.20      275.06     17.17 o 
   6   7   5      313.21      338.05     20.14 o 
   7   7   5        0.07        2.20      9.02 o 
   8   7   5        0.49       11.60     10.39 o 
   9   7   5        5.27       15.70     14.41 o 
  10   7   5       93.65       69.00     45.33 o 
  11   7   5       63.81       56.97     34.70 o 
  12   7   5      234.55      229.07     20.61 o 
  13   7   5       39.68       40.20     20.33 o 
 -10   8   5       29.52       16.42     13.20 o 
  -9   8   5       62.64       39.48     14.40 o 
  -8   8   5      187.18      171.59     13.23 o 
  -7   8   5      460.58      529.72     24.05 o 
  -6   8   5      121.68       99.48     11.47 o 
  -5   8   5     3537.24     3720.61    194.38 o 
  -4   8   5      253.75      250.40     25.75 o 
  -3   8   5      612.69      638.95     48.98 o 
  -2   8   5      210.34      209.19     67.18 o 
  -1   8   5      282.93      303.49     43.02 o 
   0   8   5       13.57       10.89      4.22 o 
   1   8   5       21.08       17.65      5.11 o 
   2   8   5      122.34      189.64     54.39 o 
   3   8   5       55.77       59.86     38.62 o 
   4   8   5        9.33        2.20      7.74 o 
   5   8   5        7.87       19.34     10.62 o 
   6   8   5      234.40      233.34     18.72 o 
   7   8   5      115.38      140.77     48.57 o 
   8   8   5      946.40      866.96     47.06 o 
   9   8   5        0.00       14.03      7.92 o 
  10   8   5        0.00        2.58     12.13 o 
  11   8   5       75.88       54.09     30.61 o 
  12   8   5       25.48       21.73     13.50 o 
  13   8   5       26.12       16.99     19.00 o 
 -10   9   5      147.31      181.66     92.88 o 
  -9   9   5       41.38       43.60     24.78 o 
  -8   9   5      248.74      261.06     21.85 o 
  -7   9   5        0.92        9.04      8.79 o 
  -6   9   5     1204.01     1151.95     45.12 o 
  -5   9   5      184.05      204.76     28.97 o 
  -4   9   5     1096.48     1043.62     66.74 o 
  -3   9   5       34.84       47.86     22.68 o 
  -2   9   5        0.40       23.77     17.02 o 
  -1   9   5      484.21      447.92     24.45 o 
   0   9   5      327.13      320.74     27.37 o 
   1   9   5        3.14        2.81      2.82 o 
   2   9   5      804.52      775.34     47.75 o 
   3   9   5       83.31       85.29     32.17 o 
   4   9   5        0.20       20.89     16.30 o 
   5   9   5       10.58       19.91      9.06 o 
   6   9   5       39.12       71.00     22.64 o 
   7   9   5      736.00      710.03     76.30 o 
   8   9   5      817.13      867.98     49.34 o 
   9   9   5        5.84        1.29     10.88 o 
  10   9   5      502.84      484.10     36.57 o 
  11   9   5       15.77        1.52      6.37 o 
  12   9   5       42.98       40.20     22.30 o 
  13   9   5        0.05        7.92     16.76 o 
 -10  10   5      321.94      313.27     29.88 o 
  -9  10   5       40.90       42.24      9.92 o 
  -8  10   5       62.29       38.92     14.25 o 
  -7  10   5       46.51       31.92     11.19 o 
  -6  10   5       51.41       55.87     11.22 o 
  -5  10   5     1581.89     1586.28     62.65 o 
  -4  10   5      441.99      364.80     41.32 o 
  -3  10   5       96.33      101.68     53.76 o 
  -2  10   5      105.40      112.35     46.37 o 
  -1  10   5      859.41      862.54     41.27 o 
   0  10   5     1204.76     1254.55     47.60 o 
   1  10   5      251.06      285.60     25.19 o 
   2  10   5      563.01      506.02     44.13 o 
   3  10   5      229.55      269.63     79.38 o 
   4  10   5      737.98      756.17     49.97 o 
   5  10   5      327.95      234.50     19.04 o 
   6  10   5      715.86      751.76     63.84 o 
   7  10   5       45.18       69.97     18.89 o 
   8  10   5      142.46      157.78     15.29 o 
   9  10   5       71.64       44.80     22.99 o 
  10  10   5      122.35      100.42     54.29 o 
  11  10   5       22.97       14.79      9.67 o 
  12  10   5       42.71       25.79     15.02 o 
  13  10   5       91.53      103.74     52.57 o 
  -9  11   5       75.42       57.33     30.28 o 
  -8  11   5        0.01        3.59     10.24 o 
  -7  11   5       18.58       20.19     14.67 o 
  -6  11   5       63.80       41.04     16.26 o 
  -5  11   5        5.92        9.59      6.63 o 
  -4  11   5        6.05       10.36     13.06 o 
  -3  11   5      870.30     1040.62    118.16 o 
  -2  11   5      345.62      331.06     11.72 o 
  -1  11   5        7.38       -3.34     26.73 o 
   0  11   5       86.23       84.06     24.13 o 
   1  11   5       19.46       24.57     14.14 o 
   2  11   5      134.85      170.82     43.34 o 
   3  11   5     4279.30     4669.26    201.13 o 
   4  11   5      260.76      267.97     22.26 o 
   5  11   5      160.19      161.69     64.98 o 
   6  11   5       41.31       23.51     13.05 o 
   7  11   5      154.60      147.62     52.79 o 
   8  11   5       24.09        8.95     21.80 o 
   9  11   5      163.70      152.32     71.42 o 
  10  11   5       74.00       54.24     34.29 o 
  11  11   5        0.03       15.66     19.03 o 
  12  11   5       10.85       12.59     12.55 o 
  -9  12   5      227.67      225.08     47.25 o 
  -8  12   5       82.93       58.26     33.94 o 
  -7  12   5        0.06        8.02      9.45 o 
  -6  12   5      198.98      195.54     28.14 o 
  -5  12   5      230.62      209.59     19.18 o 
  -4  12   5        4.77        6.99      9.24 o 
  -3  12   5        0.89       -4.51     23.13 o 
  -2  12   5      211.97      205.18     34.87 o 
  -1  12   5      625.51      637.01     36.26 o 
   0  12   5       19.71       10.63      5.89 o 
   1  12   5      739.24      792.17     82.60 o 
   2  12   5        8.44        9.63     13.27 o 
   3  12   5      115.33       86.44     44.58 o 
   4  12   5      352.91      349.99     40.20 o 
   5  12   5      678.15      696.74     42.60 o 
   6  12   5      553.02      536.99     27.65 o 
   7  12   5      264.59      283.08     83.88 o 
   8  12   5        3.31       19.83     18.96 o 
   9  12   5       86.42       84.02     23.94 o 
  10  12   5       36.25       38.49     34.05 o 
  11  12   5      102.39       62.63     41.04 o 
  12  12   5        3.84        9.52     10.09 o 
  -8  13   5      222.06      211.67     37.65 o 
  -7  13   5        1.44       11.10      9.17 o 
  -6  13   5      276.13      262.19     51.26 o 
  -5  13   5        0.65        4.09     12.21 o 
  -4  13   5      229.85      215.58     57.77 o 
  -3  13   5      782.32      726.72     49.08 o 
  -2  13   5      107.95      104.01      5.55 o 
  -1  13   5       26.39       27.00     25.90 o 
   0  13   5      822.89      909.44     52.77 o 
   1  13   5       10.30        0.11     15.55 o 
   2  13   5        2.71        9.93     11.00 o 
   3  13   5      498.01      541.26     42.10 o 
   4  13   5      159.24      174.77     66.04 o 
   5  13   5      154.76      190.13     52.56 o 
   6  13   5      822.50      695.29     43.00 o 
   7  13   5       10.01       14.94     28.93 o 
   8  13   5        0.94      -12.40     16.57 o 
   9  13   5      342.35      279.22     22.26 o 
  10  13   5      262.66      265.70     21.41 o 
  11  13   5        0.10       15.36     22.60 o 
  12  13   5        1.05       -6.64     13.08 o 
  -8  14   5        5.05       10.12      7.16 o 
  -7  14   5       82.67       78.91     33.44 o 
  -6  14   5        0.52        7.97      7.75 o 
  -5  14   5       47.10       36.59     14.50 o 
  -4  14   5       23.91        5.84     19.93 o 
  -3  14   5      309.68      234.66     69.48 o 
  -2  14   5      121.13      128.05     40.33 o 
  -1  14   5        0.83        0.68     17.14 o 
   0  14   5       11.86       11.75     13.50 o 
   1  14   5      497.52      552.20     31.98 o 
   2  14   5       95.97      165.82     49.58 o 
   3  14   5       82.84       55.42     29.70 o 
   4  14   5      161.61      168.01     62.01 o 
   5  14   5      575.26      640.68     30.35 o 
   6  14   5     2329.32     2572.21    124.33 o 
   7  14   5      743.21      766.54     82.40 o 
   8  14   5      109.98      119.80     40.25 o 
   9  14   5      237.46      250.75     20.69 o 
  10  14   5        7.98       27.07     15.55 o 
  11  14   5        3.35        7.96      8.95 o 
  -7  15   5       31.01       20.98     12.16 o 
  -6  15   5       10.80       18.42     13.65 o 
  -5  15   5      483.66      502.31     28.46 o 
  -4  15   5      657.29      683.44     43.95 o 
  -3  15   5       52.24       27.94     15.90 o 
  -2  15   5      318.24      182.37     87.46 o 
  -1  15   5      155.80      130.77     37.49 o 
   0  15   5       65.20       52.04     23.82 o 
   1  15   5       45.63       40.35     19.34 o 
   2  15   5       22.41       30.60     20.55 o 
   3  15   5      267.88      227.71     64.13 o 
   4  15   5       26.80       13.01     13.58 o 
   5  15   5      113.37      102.28     26.06 o 
   6  15   5     1089.08     1114.94     51.28 o 
   7  15   5      915.36     1088.80     62.69 o 
   8  15   5        5.09        9.59     13.16 o 
   9  15   5        0.41       19.26     16.00 o 
  10  15   5       25.29       22.56     27.53 o 
  11  15   5        0.24       -6.56     16.30 o 
  -6  16   5      500.12      568.86     35.96 o 
  -5  16   5        0.05       12.81     11.84 o 
  -4  16   5      565.33      656.57     36.70 o 
  -3  16   5      652.67      715.39     37.11 o 
  -2  16   5        0.71       -2.30     17.56 o 
  -1  16   5       41.81       41.34     25.56 o 
   0  16   5      113.99       58.73     54.21 o 
   1  16   5      678.36      630.09     48.28 o 
   2  16   5       24.35       11.53     11.03 o 
   3  16   5       11.55        5.99     14.86 o 
   4  16   5      194.69      191.06     58.18 o 
   5  16   5      165.64      136.12     47.43 o 
   6  16   5      519.96      514.88     80.40 o 
   7  16   5       86.12       89.82     27.80 o 
   8  16   5       11.21        8.76     13.42 o 
   9  16   5      141.11      148.53     41.13 o 
  10  16   5        1.84        6.98     11.37 o 
  -5  17   5        0.36       11.54      7.04 o 
  -4  17   5       11.48        9.65     11.92 o 
  -3  17   5       16.54        4.97      4.89 o 
  -2  17   5      210.19      195.58     46.11 o 
  -1  17   5        0.66       20.97     18.88 o 
   0  17   5      472.27      374.22    124.00 o 
   1  17   5        0.12        9.37     10.77 o 
   2  17   5       10.96       20.21     15.70 o 
   3  17   5        0.09        8.72     12.89 o 
   4  17   5      261.34      250.91    103.53 o 
   5  17   5      338.63      372.64     29.13 o 
   6  17   5        9.36        9.10     10.39 o 
   7  17   5      357.19      368.96     28.56 o 
   8  17   5      136.96      159.68     63.78 o 
   9  17   5      218.16      253.48     32.75 o 
  -4  18   5      144.39      142.49     53.76 o 
  -3  18   5      167.25      156.27     58.67 o 
  -2  18   5       62.40       52.77     21.29 o 
  -1  18   5        6.82       10.82      9.46 o 
   0  18   5       30.12       25.26     21.35 o 
   1  18   5       92.11       92.55     29.81 o 
   2  18   5       62.41       71.72     30.34 o 
   3  18   5       46.05       85.90     25.30 o 
   4  18   5        1.17       -3.15     17.90 o 
   5  18   5       53.18       47.18     31.14 o 
   6  18   5       22.89       11.49      8.46 o 
   7  18   5        2.07       13.95     11.98 o 
   8  18   5      691.48      660.91     35.25 o 
  -3  19   5       57.09       69.73     27.63 o 
  -2  19   5       77.72       86.03     23.07 o 
  -1  19   5        9.94       14.78     13.72 o 
   0  19   5      190.74      128.75     33.52 o 
   1  19   5        1.58       15.01     15.85 o 
   2  19   5      134.31      105.55     37.10 o 
   3  19   5       65.90       68.12     31.29 o 
   4  19   5      315.00      331.36     26.88 o 
   5  19   5      219.51      182.89     56.17 o 
   6  19   5        0.29       14.71     13.61 o 
   7  19   5        3.99       13.31     13.16 o 
  -1  20   5       36.65       32.92     16.76 o 
   0  20   5      108.84      116.62     38.19 o 
   1  20   5      128.89      115.05     34.71 o 
   2  20   5       39.30       33.60     26.77 o 
   3  20   5      366.96      440.79     36.76 o 
   4  20   5       69.32       74.03     32.47 o 
   5  20   5       55.84       40.05     27.42 o 
   6  20   5      344.92      295.45     76.44 o 
  -3 -19   6      155.20      168.64     31.12 o 
  -2 -19   6       70.33       57.59     23.88 o 
  -1 -19   6        3.10       -2.22      8.82 o 
   0 -19   6       52.03       39.26     19.48 o 
   1 -19   6      344.53      326.86     18.02 o 
   2 -19   6      143.89       95.99     52.92 o 
  -5 -18   6      188.38      196.36     27.64 o 
  -4 -18   6        6.16        6.47     10.07 o 
  -3 -18   6      517.75      549.09     20.75 o 
  -2 -18   6       63.35       57.97     21.09 o 
  -1 -18   6        0.28        6.77      8.92 o 
   0 -18   6       60.06       26.38     14.85 o 
   1 -18   6       48.51       34.01     17.23 o 
   2 -18   6      786.07      727.07     46.45 o 
   3 -18   6      102.99       80.87     33.27 o 
  -6 -17   6       86.26       78.55     37.12 o 
  -5 -17   6       83.05       59.37     21.94 o 
  -4 -17   6       44.08       47.65     18.71 o 
  -3 -17   6        1.65        5.55      4.62 o 
  -2 -17   6      180.52      138.08     32.81 o 
  -1 -17   6       16.69        7.15      8.66 o 
   0 -17   6        0.16        8.26      7.00 o 
   1 -17   6       57.07       50.74     19.43 o 
   2 -17   6        1.46        8.69      8.21 o 
   3 -17   6      142.83      104.33     46.55 o 
   4 -17   6       24.05       18.77     21.31 o 
   5 -17   6       91.44       52.61     34.63 o 
  -7 -16   6      350.12      355.99     30.24 o 
  -6 -16   6        6.00       16.23      9.02 o 
  -5 -16   6       20.75       27.03     13.78 o 
  -4 -16   6      206.66      234.66     15.71 o 
  -3 -16   6       47.73       45.26      9.28 o 
  -2 -16   6       60.97       36.43     10.37 o 
  -1 -16   6      806.87      877.35     31.24 o 
   0 -16   6      920.00      851.10     34.65 o 
   1 -16   6       83.27       80.68     23.90 o 
   2 -16   6       56.77       47.47     11.96 o 
   3 -16   6       62.61       52.11     19.65 o 
   4 -16   6        5.76       -7.47     14.18 o 
   5 -16   6      178.41      115.24     64.66 o 
   6 -16   6       11.50      -10.28     16.19 o 
  -8 -15   6        9.39       12.10     11.61 o 
  -7 -15   6       23.74       24.40     12.76 o 
  -6 -15   6       18.30       18.30      9.34 o 
  -5 -15   6      141.59      138.48     36.63 o 
  -4 -15   6        2.83        4.12      4.74 o 
  -3 -15   6        0.58        7.54      4.25 o 
  -2 -15   6        2.57        8.29      4.96 o 
  -1 -15   6      351.51      350.01     15.74 o 
   0 -15   6       23.44       14.74      9.59 o 
   1 -15   6     1401.34     1578.36     46.14 o 
   2 -15   6       48.80       34.59     15.52 o 
   3 -15   6       31.93       22.33     14.29 o 
   4 -15   6      103.80       90.60     25.83 o 
   5 -15   6       11.55       38.68     18.96 o 
   6 -15   6       21.64       10.39     15.70 o 
   7 -15   6        0.73      -17.21     17.21 o 
  -9 -14   6      132.24       99.40     32.07 o 
  -8 -14   6      280.75      363.67     73.86 o 
  -7 -14   6      410.10      367.69     25.71 o 
  -6 -14   6       19.00       15.94      9.18 o 
  -5 -14   6      101.25       99.97     26.32 o 
  -4 -14   6        0.48        3.08      7.38 o 
  -3 -14   6      519.01      477.38     40.40 o 
  -2 -14   6      457.04      481.71     13.78 o 
  -1 -14   6       18.02       17.83      5.39 o 
   0 -14   6      200.07      181.38     11.34 o 
   1 -14   6      172.44      139.83     28.49 o 
   2 -14   6       41.47       44.77      9.91 o 
   3 -14   6        0.47        5.57      8.79 o 
   4 -14   6      100.88       72.26     26.61 o 
   5 -14   6      182.26      133.27     42.41 o 
   6 -14   6      268.63      198.43     66.93 o 
   7 -14   6        5.47        2.35     13.65 o 
   8 -14   6      674.30      651.89     33.46 o 
  -9 -13   6       44.40       48.66     25.75 o 
  -8 -13   6       93.28       92.89     39.30 o 
  -7 -13   6        5.55       11.33      8.45 o 
  -6 -13   6       33.01       36.40     23.17 o 
  -5 -13   6       81.22       54.71     11.41 o 
  -4 -13   6       10.23       12.69      5.32 o 
  -3 -13   6        0.42        2.99      7.66 o 
  -2 -13   6       12.38       15.52      5.06 o 
  -1 -13   6      536.76      515.47     13.30 o 
   0 -13   6      195.74      198.76     12.47 o 
   1 -13   6     1197.28     1279.54     37.60 o 
   2 -13   6       43.14       14.82     16.24 o 
   3 -13   6       38.04       28.87     10.98 o 
   4 -13   6      551.24      591.12     77.44 o 
   5 -13   6       96.03       71.22     24.87 o 
   6 -13   6       13.47       20.10      9.40 o 
   7 -13   6      340.91      246.96     79.10 o 
   8 -13   6        0.54       23.09     12.21 o 
   9 -13   6        0.03       -0.04     16.49 o 
 -10 -12   6      157.76      147.63     86.58 o 
  -9 -12   6        8.70        8.34      9.48 o 
  -8 -12   6        8.98        8.38      8.65 o 
  -7 -12   6      398.41      348.32     24.46 o 
  -6 -12   6      331.31      354.89     42.23 o 
  -5 -12   6     1211.68     1232.25     37.66 o 
  -4 -12   6       23.10       27.32      9.38 o 
  -3 -12   6        3.65        1.67      5.21 o 
  -2 -12   6       42.45       40.01      8.51 o 
  -1 -12   6      219.25      226.88     14.20 o 
   0 -12   6     2742.06     2958.48    169.97 o 
   1 -12   6      177.68      186.93     13.07 o 
   2 -12   6     1864.29     1881.36     73.68 o 
   3 -12   6      973.26     1024.48     45.46 o 
   4 -12   6       42.75       48.17     11.61 o 
   5 -12   6      636.41      619.21     35.70 o 
   6 -12   6      779.37      748.90     29.63 o 
   7 -12   6       43.81       24.92     19.04 o 
   8 -12   6      324.19      257.64     88.36 o 
   9 -12   6       59.07       67.77     29.70 o 
  10 -12   6        8.00       14.83     19.11 o 
 -10 -11   6      490.89      492.47     29.56 o 
  -9 -11   6      125.92      113.24     39.08 o 
  -8 -11   6       12.19       10.81      9.93 o 
  -7 -11   6      282.89      269.77     86.42 o 
  -6 -11   6       52.01       47.48     17.56 o 
  -5 -11   6     1836.11     1989.53     48.14 o 
  -4 -11   6      191.84      199.92     16.26 o 
  -3 -11   6       12.27       19.60      4.54 o 
  -2 -11   6      360.25      408.12     14.25 o 
  -1 -11   6      370.36      401.05     13.36 o 
   0 -11   6     1110.02     1071.03     38.68 o 
   1 -11   6      736.17      754.62     29.82 o 
   2 -11   6      712.58      698.98     22.75 o 
   3 -11   6       58.98       49.21     13.22 o 
   4 -11   6     1024.33     1070.03     38.59 o 
   5 -11   6      119.73      139.67     16.56 o 
   6 -11   6       37.67       48.24     12.46 o 
   7 -11   6        1.46       -0.56      7.15 o 
   8 -11   6      172.06      120.25     62.84 o 
   9 -11   6       62.92       71.64     34.82 o 
  10 -11   6      233.93      162.41     86.19 o 
 -10 -10   6        6.47       11.30      9.59 o 
  -9 -10   6     1048.90     1314.48     79.44 o 
  -8 -10   6      390.06      390.21     25.49 o 
  -7 -10   6      704.39      720.34     49.81 o 
  -6 -10   6      731.46      717.51     46.02 o 
  -5 -10   6       13.17       10.31      5.55 o 
  -4 -10   6      293.64      302.34     12.62 o 
  -3 -10   6     1538.73     1610.66     66.80 o 
  -2 -10   6      138.86      130.94     11.86 o 
  -1 -10   6     2218.16     2208.25     44.07 o 
   0 -10   6        2.94        6.75      3.40 o 
   1 -10   6      897.25      813.37     26.30 o 
   2 -10   6      122.16      131.26     17.60 o 
   3 -10   6        0.12        4.83      2.93 o 
   4 -10   6      661.97      693.27     17.75 o 
   5 -10   6      599.71      562.39     28.36 o 
   6 -10   6      900.10      916.44     94.00 o 
   7 -10   6      144.81      131.32     35.15 o 
   8 -10   6      862.77      894.27     50.95 o 
   9 -10   6       84.98       91.72     28.22 o 
  11 -10   6      239.87      109.04     75.38 o 
 -11  -9   6        2.65        2.58      7.70 o 
 -10  -9   6      440.29      481.45     52.46 o 
  -9  -9   6       40.80       25.48     11.00 o 
  -8  -9   6     1131.46     1222.13     66.23 o 
  -7  -9   6       10.55        4.97     15.43 o 
  -6  -9   6      256.00      311.09     82.17 o 
  -5  -9   6     2596.81     2674.29     83.59 o 
  -4  -9   6        4.90        7.15      4.27 o 
  -3  -9   6      190.03      207.76     14.96 o 
  -2  -9   6      290.96      304.23     15.12 o 
  -1  -9   6     1841.28     1824.19     48.02 o 
   0  -9   6     1403.91     1633.55     42.93 o 
   1  -9   6      683.33      712.35     35.98 o 
   2  -9   6        5.34        6.30      3.91 o 
   3  -9   6       33.11       32.33      6.42 o 
   4  -9   6      912.79      918.70     29.44 o 
   5  -9   6      208.06      203.32     30.55 o 
   6  -9   6       14.65        3.94     12.42 o 
   7  -9   6       10.98        5.92      9.37 o 
   8  -9   6        4.08        6.79      6.67 o 
   9  -9   6      178.62      104.13     72.10 o 
  10  -9   6      272.59      255.07     21.15 o 
  11  -9   6      149.08       76.72     45.38 o 
 -11  -8   6        0.76        9.06      9.21 o 
 -10  -8   6       13.43        5.54     22.41 o 
  -9  -8   6      477.48      411.61     26.98 o 
  -8  -8   6     1071.10     1124.40     52.08 o 
  -7  -8   6      157.27      122.91     64.06 o 
  -6  -8   6     1080.63     1054.95     63.56 o 
  -5  -8   6      196.59      170.77     16.70 o 
  -4  -8   6      746.37      765.14     28.29 o 
  -3  -8   6      296.10      323.65     28.39 o 
  -2  -8   6     1500.65     1660.96     28.64 o 
  -1  -8   6      123.19      147.34     10.42 o 
   0  -8   6     5626.11     6191.53    137.69 o 
   1  -8   6     3054.12     3011.33     40.67 o 
   2  -8   6     1007.38     1094.59     28.59 o 
   3  -8   6       18.99       25.79      3.96 o 
   4  -8   6       81.65       71.53      8.56 o 
   5  -8   6      108.23      119.14     29.43 o 
   6  -8   6      938.74      973.14     53.95 o 
   7  -8   6      286.17      281.99     24.25 o 
   8  -8   6      660.24      648.22     70.54 o 
   9  -8   6       15.95       16.34     21.04 o 
  10  -8   6      445.90      475.32     36.40 o 
  11  -8   6        0.01       11.37      9.14 o 
 -11  -7   6      275.98      178.00     87.39 o 
 -10  -7   6        0.01        0.99     10.39 o 
  -9  -7   6      166.16      114.79     31.46 o 
  -8  -7   6        1.56        5.27     11.07 o 
  -7  -7   6       94.85       91.54     21.24 o 
  -6  -7   6        4.83        7.74     10.62 o 
  -5  -7   6       19.30       34.24     14.52 o 
  -4  -7   6       47.54       50.31      7.55 o 
  -3  -7   6      448.15      470.54     23.38 o 
  -2  -7   6     1141.44     1111.02     33.27 o 
  -1  -7   6      527.27      504.99     21.41 o 
   0  -7   6     1399.71     1347.38     33.88 o 
   1  -7   6     5544.48     5162.20     95.57 o 
   2  -7   6    12319.09    11105.26    176.13 o 
   3  -7   6     2245.41     2341.51    113.42 o 
   4  -7   6     1879.27     2031.91     57.71 o 
   5  -7   6       16.45       31.39      7.40 o 
   6  -7   6       20.90       40.48      7.14 o 
   7  -7   6      143.77      161.26     10.63 o 
   8  -7   6        0.37        1.79      5.95 o 
   9  -7   6       98.91       74.27     22.12 o 
  10  -7   6      271.67      285.80     21.22 o 
  11  -7   6      149.13       79.22     42.68 o 
 -10  -6   6      120.81      102.89     48.64 o 
  -9  -6   6        4.08       -8.11     14.83 o 
  -8  -6   6       67.32       76.20     26.40 o 
  -7  -6   6     4252.50     4573.46    825.90 o 
  -6  -6   6      205.46      219.70     19.63 o 
  -5  -6   6        0.74        2.46      6.52 o 
  -4  -6   6      770.06      833.86     27.78 o 
  -3  -6   6        0.34        1.75      3.09 o 
  -2  -6   6     1298.78     1321.39     31.92 o 
  -1  -6   6      552.23      620.38     21.02 o 
   0  -6   6      165.32      153.55      8.27 o 
   1  -6   6      398.90      343.72     18.08 o 
   2  -6   6     2462.89     2709.32     88.20 o 
   3  -6   6      566.70      537.22     28.62 o 
   4  -6   6       36.25       42.96     14.50 o 
   5  -6   6      419.41      472.53     28.18 o 
   6  -6   6      152.71      133.62      3.60 o 
   7  -6   6        3.15        6.35      3.26 o 
   8  -6   6        3.17        5.36      6.36 o 
   9  -6   6      456.47      516.94     18.66 o 
  10  -6   6       11.78        8.84      6.96 o 
 -11  -5   6      385.85      437.81     82.15 o 
 -10  -5   6      285.78      277.84     24.34 o 
  -9  -5   6      294.01      383.93     30.15 o 
  -8  -5   6      159.14      142.23     56.35 o 
  -7  -5   6      452.12      494.93     27.33 o 
  -6  -5   6      722.15      752.61     55.88 o 
  -5  -5   6     1975.67     2092.33    100.35 o 
  -4  -5   6      430.67      437.30     23.15 o 
  -3  -5   6      136.59      163.73     12.46 o 
  -2  -5   6     2340.51     2390.84     58.33 o 
  -1  -5   6     2386.82     2599.21     36.72 o 
   0  -5   6      128.20      159.72      5.34 o 
   1  -5   6     4822.14     4540.47    110.79 o 
   2  -5   6     1193.63     1426.33     33.26 o 
   3  -5   6     2748.78     3060.17    112.68 o 
   4  -5   6      259.57      299.59     20.02 o 
   5  -5   6     3023.76     3101.09     60.96 o 
   6  -5   6       68.56       73.79      5.36 o 
   7  -5   6       34.90       21.76      5.83 o 
   8  -5   6      689.40      720.10     26.73 o 
   9  -5   6      301.03      290.81     14.34 o 
  10  -5   6      121.11       96.33     46.85 o 
 -12  -4   6       88.72       60.23     45.48 o 
 -11  -4   6        1.03       11.49     14.75 o 
 -10  -4   6       79.11       96.38     25.34 o 
  -9  -4   6     1697.39     1875.87     79.31 o 
  -8  -4   6      601.88      704.14     69.84 o 
  -7  -4   6     1404.76     1449.60     74.97 o 
  -6  -4   6      595.26      541.86     31.48 o 
  -5  -4   6       56.68       76.81     26.10 o 
  -4  -4   6      328.50      357.86     21.70 o 
  -3  -4   6     6365.66     5992.16    155.07 o 
  -2  -4   6        0.34        3.84      2.54 o 
  -1  -4   6     2082.65     1926.51     48.31 o 
   0  -4   6      116.07      150.90      4.68 o 
   1  -4   6        1.67       15.18      6.08 o 
   2  -4   6     3568.85     3407.03     99.31 o 
   3  -4   6     2774.02     2827.30     61.74 o 
   4  -4   6     5999.67     5575.75    165.95 o 
   5  -4   6     1811.27     2052.77     78.98 o 
   6  -4   6        5.85        3.23      2.05 o 
   7  -4   6     3975.17     4074.74     65.62 o 
   8  -4   6       15.99       31.06     13.45 o 
   9  -4   6       90.80       84.60     20.11 o 
  10  -4   6       47.05       47.82     16.65 o 
  11  -4   6       15.81       16.04     11.72 o 
 -12  -3   6      148.58      187.95     62.15 o 
 -11  -3   6      330.06      286.95     25.25 o 
 -10  -3   6      271.29      206.30     65.22 o 
  -9  -3   6     1045.02      941.72     46.24 o 
  -8  -3   6     1041.62      953.01     54.38 o 
  -7  -3   6     3819.72     4526.21    191.50 o 
  -6  -3   6     1781.54     1932.26     69.13 o 
  -5  -3   6       85.99       78.84     41.70 o 
  -4  -3   6      321.89      363.74     22.39 o 
  -3  -3   6     1558.72     1521.90     43.64 o 
  -2  -3   6      923.94      820.05     25.67 o 
  -1  -3   6       13.25       12.74      3.08 o 
   0  -3   6     4103.58     3767.42     48.73 o 
   1  -3   6     1516.68     1500.48     26.46 o 
   2  -3   6       36.94       43.27      2.19 o 
   3  -3   6       37.47      127.55     23.23 o 
   4  -3   6     1307.78     1250.15     23.42 o 
   5  -3   6      103.30      116.45      3.17 o 
   6  -3   6     1637.63     1781.46     38.68 o 
   7  -3   6       29.29       24.04      5.27 o 
   8  -3   6     3189.73     3286.11     97.78 o 
   9  -3   6      208.12      207.29     22.30 o 
  10  -3   6      347.84      311.48     24.06 o 
 -12  -2   6      786.96      828.96     40.36 o 
 -11  -2   6       77.62       73.43     28.94 o 
 -10  -2   6     1124.73     1073.62     76.58 o 
  -9  -2   6      291.29      290.53     25.44 o 
  -8  -2   6     2491.35     2410.61     59.66 o 
  -7  -2   6      322.74      299.29     22.15 o 
  -6  -2   6     1337.16     1450.90     56.65 o 
  -5  -2   6      248.99      216.31     13.60 o 
  -4  -2   6      115.57      127.57     12.44 o 
  -3  -2   6      214.95      235.45      8.07 o 
  -2  -2   6     4639.63     4374.11    132.25 o 
  -1  -2   6     4718.09     4101.13     81.51 o 
   0  -2   6     3377.91     3104.66     94.35 o 
   1  -2   6     3274.20     3215.86     43.71 o 
   2  -2   6       13.16       11.89      2.72 o 
   3  -2   6      961.84      892.03     24.09 o 
   4  -2   6     1341.44     1321.93     43.61 o 
   5  -2   6      840.93      878.52     33.06 o 
   6  -2   6     5593.08     5431.94    163.50 o 
   7  -2   6      739.94      698.14     24.26 o 
   8  -2   6      329.31      325.64     10.70 o 
   9  -2   6       80.57       82.17     24.95 o 
  10  -2   6      537.94      517.18     14.15 o 
 -12  -1   6       32.23       38.11     22.41 o 
 -11  -1   6       72.93       56.13     23.71 o 
 -10  -1   6      296.67      367.33     21.03 o 
  -9  -1   6      574.17      519.58     40.20 o 
  -8  -1   6      590.91      606.56     31.12 o 
  -7  -1   6      534.17      490.21     32.87 o 
  -6  -1   6      625.47      534.78     24.40 o 
  -5  -1   6      247.17      240.25     21.60 o 
  -4  -1   6     1576.58     1288.91     48.27 o 
  -3  -1   6     1739.83     2140.60     66.69 o 
  -2  -1   6     3202.32     3419.60     72.20 o 
  -1  -1   6      181.56      198.99      7.95 o 
   0  -1   6        1.10        6.18      3.24 o 
   1  -1   6     1365.07     1657.46     30.20 o 
   2  -1   6      271.44      215.68      6.98 o 
   3  -1   6     4668.40     4325.69     65.01 o 
   4  -1   6     1100.81     1128.59     29.72 o 
   5  -1   6     3730.77     3879.48     94.04 o 
   6  -1   6      132.38      159.26      8.37 o 
   7  -1   6       53.36       43.20     10.49 o 
   8  -1   6      418.08      429.41     16.45 o 
   9  -1   6       98.95       92.80     28.11 o 
  10  -1   6       29.99       36.85     13.37 o 
  11  -1   6       70.60       44.79     29.70 o 
 -12   0   6        2.07       -1.71     16.61 o 
 -11   0   6      604.23      704.79     48.55 o 
 -10   0   6        1.72       -1.02     13.46 o 
  -9   0   6      997.06     1056.71     57.20 o 
  -8   0   6     1752.76     1733.11     33.72 o 
  -7   0   6     1060.54      999.47     37.37 o 
  -6   0   6      113.94      117.66     11.38 o 
  -5   0   6      246.82      217.65      8.01 o 
  -4   0   6      137.52      122.82     16.32 o 
  -3   0   6        1.48       13.87      6.49 o 
  -2   0   6      140.29      181.47      9.63 o 
  -1   0   6      747.98      696.07     24.94 o 
   0   0   6     4386.62     4161.88     69.09 o 
   1   0   6     5008.08     4406.45     45.14 o 
   2   0   6     9946.83     9519.69    132.08 o 
   3   0   6     1497.67     1345.03     25.00 o 
   4   0   6      163.54      173.10      6.74 o 
   5   0   6     2793.60     2740.67    111.75 o 
   6   0   6      964.88     1060.46     29.40 o 
   7   0   6     1423.64     1537.35     29.37 o 
   8   0   6       13.96       18.01      7.20 o 
   9   0   6      186.24      193.91     15.22 o 
  10   0   6       58.15       46.00     14.55 o 
  11   0   6     1805.33     1756.59     85.78 o 
 -12   1   6        3.78       18.77     21.88 o 
 -11   1   6      711.34      786.25     51.65 o 
 -10   1   6       17.50       24.99     24.19 o 
  -9   1   6       77.74       75.85     26.24 o 
  -8   1   6      222.20      184.28     16.55 o 
  -7   1   6      351.77      336.85     11.26 o 
  -6   1   6      319.48      292.42     16.57 o 
  -5   1   6     2018.84     1874.85     45.59 o 
  -4   1   6       95.21      101.18      7.57 o 
  -3   1   6     4601.84     4552.67    164.46 o 
  -2   1   6     3229.88     3241.73     86.23 o 
  -1   1   6     5851.46     5331.57    137.16 o 
   0   1   6      471.79      519.51     15.58 o 
   1   1   6     3740.53     3452.33     35.16 o 
   2   1   6       19.42        6.57      2.68 o 
   3   1   6     8538.86     8948.85    115.85 o 
   4   1   6     3561.40     4175.95     78.82 o 
   5   1   6     2287.33     2193.82     62.45 o 
   6   1   6     3097.54     2955.09    119.73 o 
   7   1   6      351.45      340.54     18.18 o 
   8   1   6      195.11      158.36      8.11 o 
   9   1   6      124.42      124.10     10.45 o 
  10   1   6        5.43        5.61      4.93 o 
  11   1   6      131.90      129.80     12.07 o 
  12   1   6        0.00        9.63      5.84 o 
 -11   2   6       28.54       30.15     22.30 o 
 -10   2   6      632.51      701.41     48.15 o 
  -9   2   6      120.06      150.84     45.00 o 
  -8   2   6      196.42      177.68     18.24 o 
  -7   2   6       10.61       17.42      6.66 o 
  -6   2   6     1842.87     1794.21     36.39 o 
  -5   2   6     1066.72     1050.13     60.11 o 
  -4   2   6      180.06      210.16     17.64 o 
  -3   2   6     2653.26     2809.88     99.33 o 
  -2   2   6    10581.62    10460.60    218.31 o 
  -1   2   6     1224.19     1326.23     43.07 o 
   0   2   6     1033.22      879.59     19.38 o 
   1   2   6      129.76       92.50      5.75 o 
   2   2   6     1148.96     1007.19     30.65 o 
   3   2   6       73.67       49.41      8.87 o 
   4   2   6     3070.10     3264.04     68.63 o 
   5   2   6     6548.01     6409.98    139.95 o 
   6   2   6     5980.03     5960.25    212.16 o 
   7   2   6      207.68      210.88     20.03 o 
   8   2   6      776.67      812.28     54.59 o 
   9   2   6       54.99       66.00     16.79 o 
  10   2   6     2390.14     2294.53     60.54 o 
  11   2   6     1364.67     1297.87     57.46 o 
  12   2   6      233.15      178.97     63.62 o 
  13   2   6      628.62      653.83     38.78 o 
 -11   3   6      154.60      161.71     56.91 o 
 -10   3   6     1116.46     1162.78    104.28 o 
  -9   3   6       22.14       19.91     11.87 o 
  -8   3   6      126.39      152.77      8.22 o 
  -7   3   6     1164.33     1133.61     33.06 o 
  -6   3   6      175.59      162.74     13.32 o 
  -5   3   6        9.93       15.74      4.26 o 
  -4   3   6     1880.65     1894.01     37.23 o 
  -3   3   6      734.16      842.58     28.43 o 
  -2   3   6      149.07      179.77      8.25 o 
  -1   3   6     9124.93     9008.78    109.49 o 
   0   3   6      810.57      799.06     17.88 o 
   1   3   6     4178.56     4002.62     48.44 o 
   2   3   6     7363.97     6582.32    199.12 o 
   3   3   6     1133.20     1270.93     29.42 o 
   4   3   6     3690.33     3925.79     68.60 o 
   5   3   6     2249.21     2367.59     67.16 o 
   6   3   6       11.14       21.37     10.38 o 
   7   3   6      841.12      906.00    113.69 o 
   8   3   6      442.00      483.05     19.23 o 
   9   3   6       19.02       14.04      6.23 o 
  10   3   6      170.39      224.33     37.12 o 
  11   3   6        0.01       17.29     18.65 o 
  12   3   6       72.71       80.64     42.78 o 
  13   3   6        6.36       -3.26     10.58 o 
 -11   4   6     1357.94     1542.25     81.43 o 
 -10   4   6       19.96       16.19     13.04 o 
  -9   4   6      164.87      187.72     73.62 o 
  -8   4   6      252.16      225.25      9.42 o 
  -7   4   6     2647.88     2516.27     72.88 o 
  -6   4   6     2369.56     2288.88     68.51 o 
  -5   4   6      419.65      450.01     27.27 o 
  -4   4   6       14.85       29.10      7.65 o 
  -3   4   6      133.74      158.11     20.18 o 
  -2   4   6     5515.22     4770.17    232.89 o 
  -1   4   6     5239.96     4679.92     77.47 o 
   0   4   6     5289.24     4883.07    159.57 o 
   1   4   6     3019.99     3080.33     66.63 o 
   2   4   6      218.33      191.44     10.83 o 
   3   4   6      555.93      690.16     20.47 o 
   4   4   6     3921.04     4055.44    123.36 o 
   5   4   6     4618.30     5198.96    141.99 o 
   6   4   6     2745.79     3040.16    123.56 o 
   7   4   6       28.00       10.52      6.97 o 
   8   4   6       32.53       24.22      9.35 o 
   9   4   6      124.38      122.60     47.96 o 
  10   4   6       63.46      106.05     41.53 o 
  11   4   6      409.41      413.99     24.28 o 
  12   4   6      358.69      334.99     21.31 o 
  13   4   6      183.42      171.63     55.02 o 
  14   4   6       83.42       52.15     42.18 o 
 -11   5   6      850.41      936.50     46.01 o 
 -10   5   6      203.96      216.74     31.42 o 
  -9   5   6      293.05      234.84     92.42 o 
  -8   5   6      192.53      175.57     28.96 o 
  -7   5   6        1.01        5.63      6.23 o 
  -6   5   6      672.47      626.52     23.52 o 
  -4   5   6     2067.91     2028.14     49.74 o 
  -3   5   6      186.95      182.03     28.92 o 
  -2   5   6     1037.23     1145.59     30.45 o 
  -1   5   6    14984.59    15555.45    286.82 o 
   0   5   6    10024.72    10058.85    259.83 o 
   1   5   6     8335.18     8894.33    132.64 o 
   2   5   6     1684.91     1690.10     58.02 o 
   3   5   6      273.98      281.49     11.49 o 
   4   5   6     6468.43     5843.80    122.67 o 
   5   5   6        1.81        9.67      7.43 o 
   6   5   6      462.54      436.47     24.63 o 
   7   5   6      138.42      151.21     11.27 o 
   8   5   6        0.40       -5.27      8.38 o 
   9   5   6      336.93      329.16     17.32 o 
  10   5   6     2510.47     2304.68     51.27 o 
  11   5   6     1398.37     1492.21     70.68 o 
  12   5   6      951.47     1095.36     63.41 o 
  13   5   6      164.71      155.99     17.23 o 
 -11   6   6       11.33       13.42     11.98 o 
 -10   6   6       38.62       21.20     23.74 o 
  -9   6   6     1049.50     1282.31     78.27 o 
  -8   6   6       41.70       36.62     14.58 o 
  -7   6   6      996.31      934.85    125.54 o 
  -6   6   6      989.91      938.70     28.18 o 
  -5   6   6      134.03      126.89     38.66 o 
  -4   6   6      368.53      348.53     18.63 o 
  -3   6   6     3163.12     3055.16    204.27 o 
  -2   6   6      908.45     1032.30     27.60 o 
  -1   6   6      475.28      543.10     28.11 o 
   0   6   6    12424.61    12352.67    508.60 o 
   1   6   6    13196.83    12438.84    200.66 o 
   2   6   6     3732.42     3900.45     67.30 o 
   3   6   6       57.86       39.43     43.72 o 
   4   6   6      243.44      254.52     18.75 o 
   5   6   6     2048.53     2094.34     41.10 o 
   6   6   6      669.23      585.68     29.65 o 
   7   6   6      999.92      980.07     71.77 o 
   8   6   6       31.27       40.84     13.99 o 
   9   6   6      174.80      162.22     13.89 o 
  10   6   6        2.78        7.13      7.89 o 
  11   6   6      150.14      101.50     39.12 o 
  12   6   6       47.50       46.53     24.20 o 
  13   6   6      398.97      483.52     33.31 o 
 -10   7   6        0.07        4.47     14.94 o 
  -9   7   6       68.65       68.88     45.21 o 
  -8   7   6      319.76      359.97     23.06 o 
  -7   7   6       22.25       22.32      7.08 o 
  -6   7   6       34.94       39.72     13.86 o 
  -5   7   6     3407.14     3547.63    108.66 o 
  -4   7   6      236.17      275.22     33.57 o 
  -3   7   6     2545.97     2470.38     75.67 o 
  -2   7   6     1431.00     1492.03     39.98 o 
  -1   7   6      149.71      131.43      9.67 o 
   0   7   6      423.03      397.39     14.92 o 
   1   7   6     2162.62     2612.28     83.29 o 
   2   7   6     3009.78     3184.10     90.59 o 
   3   7   6      951.98      985.53     68.21 o 
   4   7   6      226.35      177.98     15.53 o 
   5   7   6     1049.38     1209.91     43.20 o 
   6   7   6     2137.50     2090.14     66.54 o 
   7   7   6      497.45      469.79     26.59 o 
   8   7   6     1112.65     1135.25     85.21 o 
   9   7   6        6.08       14.45     18.31 o 
  10   7   6       11.40       10.84      7.28 o 
  11   7   6      890.08      799.55     43.80 o 
  12   7   6        0.79       -4.36     12.55 o 
  13   7   6        2.46       -6.22     12.25 o 
 -10   8   6      155.89      122.44     53.00 o 
  -9   8   6      200.06      190.44     90.36 o 
  -8   8   6       20.94       24.52      9.11 o 
  -7   8   6      340.62      304.59     28.94 o 
  -6   8   6      207.91      200.23     15.29 o 
  -5   8   6       29.35       35.41     15.55 o 
  -4   8   6       38.44       21.73     20.75 o 
  -3   8   6       18.82       45.43     25.10 o 
  -2   8   6     1128.87     1114.98     64.28 o 
  -1   8   6      120.47       93.95      7.88 o 
   0   8   6     1488.58     1434.17     49.70 o 
   1   8   6      425.35      532.62     21.69 o 
   2   8   6      795.50     1006.14     35.66 o 
   3   8   6     1133.31     1014.41     37.92 o 
   4   8   6      265.48      236.34     33.02 o 
   5   8   6        0.35       -6.67     14.64 o 
   6   8   6     1144.06     1143.36     79.34 o 
   7   8   6       49.56       75.97     29.93 o 
   8   8   6      112.00      129.53     45.64 o 
   9   8   6      369.22      380.13     23.14 o 
  10   8   6      381.87      437.20     26.18 o 
  11   8   6       13.57       16.84     27.23 o 
  12   8   6       39.93       16.27     13.31 o 
  13   8   6        0.09       12.74     10.69 o 
 -10   9   6        1.88       16.49     14.90 o 
  -9   9   6      234.05      171.41    102.67 o 
  -8   9   6        0.21       11.66     12.32 o 
  -7   9   6      234.80      266.70     33.58 o 
  -6   9   6        0.57       -5.30     11.20 o 
  -5   9   6      424.01      459.73     24.35 o 
  -4   9   6     8385.21     8513.16    355.10 o 
  -3   9   6      718.76      691.75     52.38 o 
  -2   9   6      873.18     1081.87     82.25 o 
  -1   9   6     3038.29     2810.15     97.19 o 
   0   9   6     1143.15     1054.47     39.31 o 
   1   9   6      377.07      421.39     24.15 o 
   2   9   6     2032.79     1977.26     68.50 o 
   3   9   6     2605.96     2885.64     82.24 o 
   4   9   6       41.98       22.26     15.25 o 
   5   9   6      917.67      871.23     30.45 o 
   6   9   6      102.88       97.36     45.45 o 
   7   9   6      385.15      422.22     23.07 o 
   8   9   6       44.44       22.98     12.06 o 
   9   9   6      270.55      329.06     44.54 o 
  10   9   6      155.36       96.04     75.44 o 
  11   9   6     1018.50     1032.01     62.68 o 
  12   9   6     1064.30     1106.89     65.11 o 
  13   9   6       94.22       94.87     40.13 o 
  -9  10   6      562.41      581.97     43.45 o 
  -8  10   6      538.44      577.23     36.09 o 
  -7  10   6      536.38      538.93     31.93 o 
  -6  10   6      104.83       90.78     20.19 o 
  -5  10   6      477.81      477.16     32.67 o 
  -4  10   6      332.99      311.82     27.66 o 
  -3  10   6      592.31      571.87     48.86 o 
  -2  10   6       34.72       67.13     42.66 o 
  -1  10   6       23.92       33.71     11.79 o 
   0  10   6      289.65      262.43     23.04 o 
   1  10   6     2409.71     2268.57     76.90 o 
   2  10   6     5549.44     5985.05    159.95 o 
   3  10   6        0.11       -8.00     20.25 o 
   4  10   6      855.83      846.20     63.55 o 
   5  10   6      101.72       36.77     20.34 o 
   6  10   6     1808.44     1759.88     82.38 o 
   7  10   6     1079.25     1249.82     65.06 o 
   8  10   6      241.85      249.22     48.18 o 
   9  10   6      300.13      345.47     23.62 o 
  10  10   6       44.91       27.87     27.12 o 
  11  10   6       86.31       96.65     39.33 o 
  12  10   6       28.65       26.13     17.37 o 
  13  10   6       74.21       67.40     38.57 o 
  -9  11   6       28.57       48.42     27.80 o 
  -8  11   6        0.07        1.82      6.23 o 
  -7  11   6      258.84      273.88     25.81 o 
  -6  11   6      218.67      229.79     18.39 o 
  -5  11   6       18.60       11.00     10.02 o 
  -4  11   6      727.35      576.54     35.48 o 
  -3  11   6     1300.18     1216.84     71.18 o 
  -2  11   6     3542.14     3582.75    160.30 o 
  -1  11   6      931.29      940.07     41.83 o 
   0  11   6       12.33       13.79      7.62 o 
   1  11   6     2782.63     3007.22    138.20 o 
   2  11   6      310.37      504.22    133.14 o 
   3  11   6     1340.22     1257.18     89.88 o 
   4  11   6       59.10       68.62     37.32 o 
   5  11   6     4636.63     4502.54    190.79 o 
   6  11   6      156.93      177.96     65.20 o 
   7  11   6     1671.51     1737.63     93.10 o 
   8  11   6      835.77      745.74     47.15 o 
   9  11   6       37.99       57.42     24.80 o 
  10  11   6       27.00       18.51     10.31 o 
  11  11   6        3.64        4.17      9.48 o 
  12  11   6       29.18        6.60     13.04 o 
  -8  12   6       45.30       44.68     18.66 o 
  -7  12   6      315.91      325.10     20.73 o 
  -6  12   6      809.80      777.75     39.44 o 
  -5  12   6      259.90      299.73     41.29 o 
  -4  12   6      655.90      633.58     27.54 o 
  -3  12   6       14.99       28.02     13.88 o 
  -2  12   6       32.58       19.20      8.11 o 
  -1  12   6        0.09        6.08      5.99 o 
   0  12   6      631.08      683.70     37.10 o 
   1  12   6     1115.91     1132.55     76.60 o 
   2  12   6     1272.62     1241.55    113.69 o 
   3  12   6     2051.13     2047.21    117.96 o 
   4  12   6       72.46       63.69     22.72 o 
   5  12   6       26.77        8.34     23.93 o 
   6  12   6      318.54      337.31     26.44 o 
   7  12   6     1016.25      838.95     48.54 o 
   8  12   6       66.53       50.60     30.04 o 
   9  12   6      588.92      583.38     68.56 o 
  10  12   6     1028.66     1024.05     63.10 o 
  11  12   6      215.40      145.62     61.83 o 
  12  12   6       83.12       96.11     46.43 o 
  -8  13   6      232.25      126.56     61.96 o 
  -7  13   6        0.38        0.24     10.30 o 
  -6  13   6       86.88       56.35     21.68 o 
  -5  13   6       14.64       19.14     15.99 o 
  -4  13   6        1.91        4.26      7.79 o 
  -3  13   6      490.62      519.29     35.85 o 
  -2  13   6     2194.98     1977.99     80.98 o 
  -1  13   6      192.22       91.97     40.20 o 
   0  13   6        2.64        3.49     15.70 o 
   1  13   6       85.42       84.33     40.36 o 
   2  13   6       35.87       43.88     22.83 o 
   3  13   6     4137.97     4202.45    181.24 o 
   4  13   6      543.64      576.15     42.03 o 
   5  13   6     3903.59     3996.35    202.09 o 
   6  13   6      813.90      995.93     74.04 o 
   7  13   6       40.25       31.21     22.72 o 
   8  13   6      985.18      894.65     43.82 o 
   9  13   6       90.18       66.27     29.25 o 
  10  13   6       11.61       21.12     19.15 o 
  11  13   6        1.33        6.48     17.63 o 
  12  13   6       61.85       34.32     27.19 o 
  -7  14   6      143.84      114.03     47.34 o 
  -6  14   6       61.96       56.31     24.11 o 
  -5  14   6      267.09      280.91     23.73 o 
  -4  14   6        4.89        2.09     11.55 o 
  -3  14   6     2089.23     2324.62    101.24 o 
  -2  14   6      126.74       93.30     34.60 o 
  -1  14   6      193.49      277.23     90.30 o 
   0  14   6     1064.39     1181.86     99.89 o 
   1  14   6      105.14      166.06     36.27 o 
   2  14   6      138.81      136.23     31.19 o 
   3  14   6       38.29       24.73     13.46 o 
   4  14   6      111.89      120.95     45.03 o 
   5  14   6      230.93      243.80     79.99 o 
   6  14   6        3.44       10.77     11.45 o 
   7  14   6       65.40       65.39     23.52 o 
   8  14   6      156.93      157.85     56.27 o 
   9  14   6      657.20      689.51     47.50 o 
  10  14   6        3.25       -4.82     12.82 o 
  11  14   6       56.11       50.44     27.27 o 
  -7  15   6       75.00       44.31     21.91 o 
  -6  15   6      377.80      434.34     29.13 o 
  -5  15   6      618.42      629.48     37.74 o 
  -4  15   6      980.64     1062.92     64.30 o 
  -3  15   6      292.42      259.33     62.29 o 
  -2  15   6     1088.93      968.22     61.69 o 
  -1  15   6     1432.19     1376.39     79.49 o 
   0  15   6      481.06      417.76    130.95 o 
   1  15   6       91.24       78.64     24.05 o 
   2  15   6        2.44       14.18     15.01 o 
   3  15   6       31.00       43.16     31.40 o 
   4  15   6       18.67        3.49     10.12 o 
   5  15   6     1010.00     1104.13     54.35 o 
   6  15   6      585.63      657.48     48.18 o 
   7  15   6        7.58       15.66     21.12 o 
   8  15   6        1.41        9.93      8.72 o 
   9  15   6       25.57       25.07     15.32 o 
  10  15   6        9.84       10.28     22.41 o 
  11  15   6       10.77       11.38     16.19 o 
  -6  16   6       41.98       25.30     14.55 o 
  -5  16   6      746.38      854.03    144.75 o 
  -4  16   6       82.31       66.20     28.74 o 
  -3  16   6        2.88        7.97     14.52 o 
  -2  16   6      351.56      478.36     36.50 o 
  -1  16   6       73.83       47.26     22.30 o 
   0  16   6     1791.37     1707.98     91.02 o 
   1  16   6     2589.55     2641.59    107.30 o 
   2  16   6      616.57      645.93     51.42 o 
   3  16   6      191.41      188.59    101.79 o 
   4  16   6       32.06       20.29     32.46 o 
   5  16   6      165.08      154.86     39.09 o 
   6  16   6        4.33        3.91     21.38 o 
   7  16   6        6.61       26.20     31.62 o 
   8  16   6        5.04       17.78     16.30 o 
   9  16   6      211.13      175.34     54.23 o 
  10  16   6        4.67        0.42     10.16 o 
  -5  17   6       44.56       43.15     21.56 o 
  -4  17   6        1.18       12.75      9.68 o 
  -3  17   6     1469.01     1569.51     77.01 o 
  -2  17   6      881.27      896.29     83.17 o 
  -1  17   6      592.18      573.15     44.75 o 
   0  17   6      476.66      583.92     45.87 o 
   1  17   6       22.24       17.33     17.25 o 
   2  17   6      134.06      176.88     58.09 o 
   3  17   6      148.46      172.30     43.67 o 
   4  17   6       83.78       80.49     33.46 o 
   5  17   6       20.53       15.55     14.75 o 
   6  17   6      400.67      303.52     78.60 o 
   7  17   6      295.60      357.35     27.94 o 
   8  17   6     1108.74     1100.19     61.38 o 
   9  17   6      268.01      290.05     74.86 o 
  -4  18   6        1.50       20.59     11.75 o 
  -3  18   6      163.18      116.19     51.24 o 
  -2  18   6       47.08       54.35     17.72 o 
  -1  18   6      580.70      710.45     54.17 o 
   0  18   6       10.64       -2.65     18.69 o 
   1  18   6      323.20      277.24    102.76 o 
   2  18   6      255.31      238.24     86.55 o 
   3  18   6      464.62      435.20     42.10 o 
   4  18   6      491.48      475.75     38.61 o 
   5  18   6      699.21      786.39    104.57 o 
   6  18   6      198.66      287.96     55.94 o 
   7  18   6       11.66       31.17     17.94 o 
   8  18   6       46.87       37.51     19.42 o 
  -3  19   6      156.08      118.11     43.62 o 
  -2  19   6       84.72       47.75     32.39 o 
  -1  19   6     1439.56     1595.21     69.44 o 
   0  19   6      536.96      503.62     81.37 o 
   1  19   6       93.37       75.41     41.12 o 
   2  19   6        0.07       11.87      7.62 o 
   3  19   6        1.13        8.08     15.09 o 
   4  19   6      340.37      442.54     36.72 o 
   5  19   6       63.82       59.54     23.67 o 
   6  19   6      334.03      331.79     66.30 o 
   7  19   6       16.15       19.30     14.07 o 
  -1  20   6        5.36       13.88     11.17 o 
   0  20   6        8.69        1.08     11.89 o 
   1  20   6        9.59       15.55     10.96 o 
   2  20   6      149.00      104.26     35.97 o 
   3  20   6        0.71       10.12     11.19 o 
   4  20   6       25.73       34.77     19.04 o 
   5  20   6      109.73       56.75     50.72 o 
   6  20   6        4.38       16.99     22.60 o 
  -1 -19   7      104.65       78.41     23.54 o 
   0 -19   7        3.02       -2.93      9.45 o 
  -4 -18   7       39.30       24.43     17.11 o 
  -3 -18   7       44.41       37.36     14.85 o 
  -2 -18   7        1.55       -4.70      9.51 o 
  -1 -18   7      108.51       68.08     35.75 o 
   0 -18   7      520.61      582.62     28.03 o 
   1 -18   7       83.51       74.70     18.11 o 
   2 -18   7       72.93       68.54     31.02 o 
   3 -18   7       46.94       32.20     20.86 o 
  -5 -17   7       29.00       29.16     10.51 o 
  -4 -17   7      180.60      191.50     34.12 o 
  -3 -17   7        0.77        9.01      5.91 o 
  -2 -17   7        9.93       14.03      8.24 o 
  -1 -17   7      265.06      250.46     20.76 o 
   0 -17   7        0.05        2.25      7.88 o 
   1 -17   7       54.20       38.73     23.59 o 
   2 -17   7      253.23      240.23     20.46 o 
   3 -17   7       34.58       19.86     16.98 o 
   4 -17   7       11.69       28.17     12.70 o 
   5 -17   7       81.24       69.98     25.60 o 
  -7 -16   7       88.05       65.45     24.84 o 
  -6 -16   7       99.75       67.50     38.42 o 
  -5 -16   7        0.00        4.20      9.04 o 
  -4 -16   7      130.72      113.70     37.74 o 
  -3 -16   7      365.89      352.97     17.95 o 
  -2 -16   7      375.11      373.79     18.29 o 
  -1 -16   7      101.19       65.19     16.99 o 
   0 -16   7       12.07       22.24      9.44 o 
   1 -16   7       57.23       64.66     26.78 o 
   2 -16   7      609.69      652.11     30.99 o 
   3 -16   7      178.92      130.11     43.67 o 
   4 -16   7       62.69       58.82     27.65 o 
   5 -16   7       75.87       66.03     36.03 o 
   6 -16   7        4.96       -3.22     14.52 o 
  -7 -15   7        1.58        8.77      8.91 o 
  -6 -15   7        0.11       12.77     10.01 o 
  -5 -15   7        4.38        1.82      8.12 o 
  -4 -15   7       29.09       29.21      9.60 o 
  -3 -15   7      215.39      193.93     25.36 o 
  -2 -15   7      271.29      302.62     23.93 o 
  -1 -15   7      110.58      116.30     19.72 o 
   0 -15   7      316.04      277.23     20.50 o 
   1 -15   7        0.09        5.03     18.54 o 
   2 -15   7      347.28      332.45     40.86 o 
   3 -15   7       64.51       46.43     15.96 o 
   4 -15   7      236.78      257.58     50.37 o 
   5 -15   7       98.94      110.38     57.62 o 
   6 -15   7       12.04       31.96     15.74 o 
   7 -15   7       84.20       86.29     34.06 o 
  -8 -14   7        0.01       12.34     11.48 o 
  -7 -14   7       78.75       56.92     20.97 o 
  -6 -14   7        4.89       12.82     12.49 o 
  -5 -14   7      418.96      417.22     25.67 o 
  -4 -14   7        2.93        4.53      5.87 o 
  -3 -14   7      225.43      273.32     29.47 o 
  -2 -14   7      120.82      118.87     26.02 o 
  -1 -14   7      137.56      129.09     11.11 o 
   0 -14   7      334.10      336.79     10.80 o 
   1 -14   7      644.78      698.63     26.37 o 
   2 -14   7      273.40      306.85     21.89 o 
   3 -14   7       59.19       50.59     13.73 o 
   4 -14   7      100.17      106.50     24.97 o 
   5 -14   7      207.65      211.58     47.03 o 
   6 -14   7        5.11       15.39     21.12 o 
   7 -14   7      118.20      138.77     44.80 o 
   8 -14   7      255.02      139.95     81.27 o 
  -9 -13   7       18.36       22.36     12.77 o 
  -8 -13   7       50.55       40.04     10.57 o 
  -7 -13   7       50.90       59.59     17.75 o 
  -6 -13   7       36.28       31.45     15.72 o 
  -5 -13   7      393.65      404.20     47.68 o 
  -4 -13   7      187.62      179.63     16.39 o 
  -3 -13   7      635.22      564.51     25.79 o 
  -2 -13   7      647.04      654.32     24.19 o 
  -1 -13   7       80.46       59.52     16.00 o 
   0 -13   7     1935.82     1930.72     51.13 o 
   1 -13   7       64.81       72.13     14.98 o 
   2 -13   7       28.55       22.04      6.07 o 
   3 -13   7      112.74      115.63     29.50 o 
   4 -13   7       80.12       59.52     26.99 o 
   5 -13   7        8.80       13.28      7.96 o 
   6 -13   7      189.16      222.08     21.42 o 
   7 -13   7     1056.77     1280.91     76.24 o 
   8 -13   7      603.72      624.70     40.41 o 
   9 -13   7       37.30       20.93     17.06 o 
  -9 -12   7        1.14       10.35     12.28 o 
  -8 -12   7       65.15       71.30     22.96 o 
  -7 -12   7      912.97      973.34     44.05 o 
  -6 -12   7      768.80      723.87     40.82 o 
  -5 -12   7      455.38      391.82     24.74 o 
  -4 -12   7       60.54       51.15     11.25 o 
  -3 -12   7       64.16       71.19     15.41 o 
  -2 -12   7       62.34       54.58     14.55 o 
  -1 -12   7     1220.63     1269.97     54.70 o 
   0 -12   7      418.14      438.56     14.20 o 
   1 -12   7     2298.07     2538.32     74.65 o 
   2 -12   7      412.18      414.05     13.11 o 
   3 -12   7      603.32      695.45     36.43 o 
   4 -12   7      352.82      385.74     27.29 o 
   5 -12   7       57.64       68.39     19.44 o 
   6 -12   7       90.76       67.01     19.92 o 
   7 -12   7      161.89      148.78     48.61 o 
   8 -12   7       48.41       35.61     23.82 o 
   9 -12   7      243.32      204.24    106.96 o 
 -10 -11   7      107.64      125.04     41.19 o 
  -9 -11   7       88.39       74.68     25.65 o 
  -8 -11   7      479.04      501.07     84.74 o 
  -7 -11   7     1774.19     1758.90     71.43 o 
  -6 -11   7      185.49      170.58     40.41 o 
  -5 -11   7       95.77       97.93     28.08 o 
  -4 -11   7      351.43      362.90     11.52 o 
  -3 -11   7        3.08        3.27      4.61 o 
  -2 -11   7      917.48      909.27     27.89 o 
  -1 -11   7      933.38      908.05     29.01 o 
   0 -11   7      358.83      373.68     19.60 o 
   1 -11   7      404.58      403.91     15.23 o 
   2 -11   7     1208.41     1228.41     35.86 o 
   3 -11   7       97.66       73.75     12.63 o 
   4 -11   7        1.26        2.28      5.70 o 
   5 -11   7      225.98      270.47     22.09 o 
   6 -11   7      155.54      163.34     34.83 o 
   7 -11   7        4.37        3.08      6.66 o 
   8 -11   7       33.51       26.32     23.13 o 
   9 -11   7        0.66       17.82      9.55 o 
  10 -11   7     1590.73     1726.79     52.68 o 
 -10 -10   7       36.65       37.27     16.77 o 
  -9 -10   7        0.07       -2.29      9.76 o 
  -8 -10   7      180.48      154.43     41.85 o 
  -7 -10   7      167.15      191.22     47.67 o 
  -6 -10   7       43.43       37.51     12.12 o 
  -5 -10   7      432.33      405.19     17.68 o 
  -4 -10   7     1765.04     1660.11     52.52 o 
  -3 -10   7      752.91      743.18     24.77 o 
  -2 -10   7      692.63      714.39     30.08 o 
  -1 -10   7       37.80       33.79      9.78 o 
   0 -10   7       31.11       38.99      9.20 o 
   1 -10   7     3519.63     3543.70     75.35 o 
   2 -10   7      980.02      947.36     31.24 o 
   3 -10   7        1.17        2.54      2.03 o 
   4 -10   7       53.17       75.90     17.81 o 
   5 -10   7      688.20      749.69     62.75 o 
   6 -10   7       87.68      116.49     33.45 o 
   7 -10   7       97.51       76.70     26.02 o 
   8 -10   7      391.17      382.35     39.28 o 
   9 -10   7      201.56      208.09     21.18 o 
  10 -10   7      124.87       77.85     42.68 o 
 -10  -9   7      123.19       81.08     28.22 o 
  -9  -9   7       19.16       21.03      9.08 o 
  -8  -9   7      182.64      177.77     48.94 o 
  -7  -9   7      215.85      188.60     20.79 o 
  -6  -9   7      294.39      269.10     20.14 o 
  -5  -9   7      217.77      189.79     13.02 o 
  -4  -9   7      110.53       87.35     11.64 o 
  -3  -9   7      408.07      342.79     21.75 o 
  -2  -9   7      858.44      840.68     35.68 o 
  -1  -9   7      559.14      514.65     23.87 o 
   0  -9   7      447.37      477.56     18.82 o 
   1  -9   7      853.91      940.77     32.75 o 
   2  -9   7       16.60       19.27      5.21 o 
   3  -9   7      212.28      203.73     12.52 o 
   4  -9   7        9.64        7.46      5.27 o 
   5  -9   7      158.69      184.44     44.62 o 
   6  -9   7       20.74       31.96     11.45 o 
   7  -9   7       55.30       48.43     15.32 o 
   8  -9   7      638.26      686.13     31.22 o 
   9  -9   7      170.91      129.89     59.65 o 
  10  -9   7        9.09        2.01      6.18 o 
  11  -9   7       53.60       38.72     26.32 o 
 -11  -8   7        1.19        1.50     12.38 o 
 -10  -8   7       29.14       22.81     10.97 o 
  -9  -8   7       39.65       48.39     22.15 o 
  -8  -8   7      379.47      378.50     30.31 o 
  -7  -8   7      567.80      584.23     27.07 o 
  -6  -8   7       52.39       84.44     18.57 o 
  -5  -8   7      267.12      256.57     22.98 o 
  -4  -8   7       18.03       29.09      7.76 o 
  -3  -8   7       32.13       39.47      6.90 o 
  -2  -8   7      258.09      260.81     17.16 o 
  -1  -8   7     3572.59     3792.29     89.06 o 
   0  -8   7      381.59      351.66     16.32 o 
   1  -8   7     3240.01     3123.48     42.48 o 
   2  -8   7        0.28        3.23      2.60 o 
   3  -8   7      359.27      404.84     12.86 o 
   4  -8   7      260.81      229.27     16.84 o 
   5  -8   7       88.56      108.10     29.48 o 
   6  -8   7       76.14       78.63     23.53 o 
   7  -8   7      168.22      170.06     12.33 o 
   8  -8   7      339.21      333.13     39.88 o 
   9  -8   7       16.86       14.34      9.56 o 
  10  -8   7      548.32      567.11     50.86 o 
  11  -8   7        5.21       11.68     15.39 o 
 -11  -7   7        2.20       -1.81      9.41 o 
 -10  -7   7       43.14       40.80     18.79 o 
  -9  -7   7        0.85       -1.25     15.96 o 
  -8  -7   7       12.22        4.89      7.47 o 
  -7  -7   7     5189.07     5290.79    116.17 o 
  -6  -7   7       52.83       72.50     22.03 o 
  -5  -7   7     1025.77      982.60     42.64 o 
  -4  -7   7       58.25       55.56     19.49 o 
  -3  -7   7       81.33       93.15      7.45 o 
  -2  -7   7      124.28      119.55      7.18 o 
  -1  -7   7        2.67        5.77      3.79 o 
   0  -7   7      166.93      146.03      6.71 o 
   1  -7   7     3113.53     3292.75     84.70 o 
   2  -7   7     1539.35     1599.67     41.20 o 
   3  -7   7       22.74       32.46      3.56 o 
   4  -7   7      439.82      451.89     21.69 o 
   5  -7   7      553.81      486.10     19.59 o 
   6  -7   7       79.81       64.16     20.10 o 
   7  -7   7     1347.38     1446.70     92.92 o 
   8  -7   7      512.08      547.97     28.67 o 
   9  -7   7        2.74        5.38      7.05 o 
  10  -7   7      436.51      433.40     27.66 o 
 -11  -6   7      201.28      148.59     55.84 o 
 -10  -6   7       87.31       85.83     34.19 o 
  -9  -6   7        2.33        7.73     20.17 o 
  -8  -6   7      218.07      197.54     18.30 o 
  -7  -6   7       66.05       75.52     20.34 o 
  -6  -6   7      479.77      475.04     22.89 o 
  -5  -6   7     1596.93     1641.28     89.57 o 
  -4  -6   7        0.94        3.59      9.13 o 
  -3  -6   7       19.82       19.43      5.41 o 
  -2  -6   7      221.48      241.54      6.76 o 
  -1  -6   7      108.10      135.04      5.89 o 
   0  -6   7      134.34      138.95      5.92 o 
   1  -6   7     1691.06     1780.88     44.75 o 
   2  -6   7     1019.55      988.99     24.47 o 
   3  -6   7     1973.44     1972.36     37.97 o 
   4  -6   7        3.85        4.37      4.93 o 
   5  -6   7       77.90       64.14     18.68 o 
   6  -6   7      271.26      303.12     19.81 o 
   7  -6   7     1353.95     1439.27     54.05 o 
   8  -6   7      295.88      310.34     14.01 o 
   9  -6   7        7.80        1.02      6.82 o 
  10  -6   7       21.64       30.18     11.73 o 
 -11  -5   7       71.49       71.83     25.03 o 
 -10  -5   7        1.49       19.05     10.47 o 
  -9  -5   7       49.14       59.73     27.61 o 
  -8  -5   7      557.96      550.72     29.64 o 
  -7  -5   7      569.01      521.22     25.73 o 
  -6  -5   7      628.73      639.57     28.04 o 
  -5  -5   7       39.74       41.17     13.62 o 
  -4  -5   7        0.20        3.08      5.94 o 
  -3  -5   7     2762.07     2916.90     44.89 o 
  -2  -5   7      911.82      945.04     23.11 o 
  -1  -5   7        7.10        2.17      1.97 o 
   0  -5   7      585.90      666.97     23.37 o 
   1  -5   7      661.94      705.12     17.01 o 
   2  -5   7      535.91      514.94     11.44 o 
   3  -5   7      480.74      516.69     45.68 o 
   4  -5   7      526.97      614.93     32.19 o 
   5  -5   7       24.07       19.60     10.94 o 
   6  -5   7      604.12      622.28     62.21 o 
   7  -5   7      780.82      824.75     38.20 o 
   8  -5   7     1315.82     1356.12     58.03 o 
   9  -5   7      705.82      723.62     48.87 o 
  10  -5   7      104.66      111.42     45.45 o 
  11  -5   7      308.02      329.93     23.47 o 
 -11  -4   7      104.00       91.10     27.86 o 
 -10  -4   7       91.51       96.15     26.04 o 
  -9  -4   7       18.80       16.38     10.37 o 
  -8  -4   7      425.64      390.85     25.50 o 
  -7  -4   7        0.07       -4.68     10.26 o 
  -6  -4   7     5184.86     5444.23    161.97 o 
  -5  -4   7      711.75      775.99     44.64 o 
  -4  -4   7       19.20       27.58     10.00 o 
  -3  -4   7     3228.24     3378.15    104.61 o 
  -2  -4   7      326.52      311.01     10.71 o 
  -1  -4   7      220.82      279.93      8.60 o 
   0  -4   7     2034.73     2169.47     41.99 o 
   1  -4   7     1878.68     2133.97     45.78 o 
   2  -4   7       31.94       33.50      2.97 o 
   3  -4   7        8.54        9.28      8.27 o 
   4  -4   7     1633.54     1723.64    128.53 o 
   5  -4   7     2982.68     3126.86    122.84 o 
   6  -4   7     1894.27     1999.67    117.67 o 
   7  -4   7      383.91      379.02      9.82 o 
   8  -4   7      227.84      239.45      8.96 o 
   9  -4   7        1.59        9.59     10.81 o 
  10  -4   7      223.42      200.73     16.32 o 
  11  -4   7       22.25       21.46     12.10 o 
 -11  -3   7      153.33      138.91     16.57 o 
 -10  -3   7        3.68        9.23      5.53 o 
  -9  -3   7       70.49       59.14     18.56 o 
  -8  -3   7       65.62       57.09     15.59 o 
  -7  -3   7       77.60       71.46     18.37 o 
  -6  -3   7     1318.51     1253.81     60.90 o 
  -5  -3   7      629.67      609.61     40.35 o 
  -4  -3   7      394.94      430.47     25.32 o 
  -3  -3   7     2725.30     2797.21     39.28 o 
  -2  -3   7      383.16      360.67     12.27 o 
  -1  -3   7      161.76      154.29     10.51 o 
   0  -3   7      564.06      552.25     15.56 o 
   1  -3   7      272.65      280.85      8.45 o 
   2  -3   7      701.41      687.20     18.68 o 
   3  -3   7     2300.35     2428.53     75.11 o 
   4  -3   7      920.43      910.18     35.48 o 
   5  -3   7      350.51      339.03     19.87 o 
   6  -3   7      475.92      460.07     15.75 o 
   7  -3   7     2290.32     2388.64     63.30 o 
   8  -3   7      648.36      661.93     25.81 o 
   9  -3   7      189.00      185.18     13.15 o 
  10  -3   7      643.71      612.56     54.06 o 
  11  -3   7        6.74       11.41      9.52 o 
 -11  -2   7       54.03       70.24     36.94 o 
 -10  -2   7        2.26       10.91      6.90 o 
  -9  -2   7      179.53      160.14     29.34 o 
  -8  -2   7       42.58       45.93     10.30 o 
  -7  -2   7      137.90      121.89     31.16 o 
  -6  -2   7        0.64        9.09      4.47 o 
  -5  -2   7     1800.16     1937.41     62.14 o 
  -4  -2   7      988.50      980.02     35.91 o 
  -3  -2   7      135.23      112.61     15.87 o 
  -2  -2   7      311.46      335.86     11.47 o 
  -1  -2   7       12.28       13.81      2.94 o 
   0  -2   7      480.42      507.66     14.55 o 
   1  -2   7      856.83      861.54     23.16 o 
   2  -2   7      615.51      667.83     20.98 o 
   3  -2   7     1245.26     1174.06     29.51 o 
   4  -2   7        8.92        7.05      1.66 o 
   5  -2   7      184.32      178.46      4.71 o 
   6  -2   7      684.91      755.24     28.44 o 
   7  -2   7     2534.89     2839.66     86.16 o 
   8  -2   7     1686.75     1724.27     59.63 o 
   9  -2   7      587.64      576.01     14.49 o 
  10  -2   7      476.57      466.23     42.97 o 
  11  -2   7        0.09        4.02      9.78 o 
 -11  -1   7      104.70       78.10     44.04 o 
 -10  -1   7      245.25      273.43     18.72 o 
  -9  -1   7       23.29       11.74     13.12 o 
  -8  -1   7       24.74       19.75     10.12 o 
  -7  -1   7      468.50      463.48     42.58 o 
  -6  -1   7      409.29      403.99     38.57 o 
  -5  -1   7     3822.33     3851.74    141.78 o 
  -4  -1   7        0.04        3.33      4.75 o 
  -3  -1   7     3876.44     4589.90     83.96 o 
  -2  -1   7      623.02      660.29     27.95 o 
  -1  -1   7      136.50      136.76      5.85 o 
   0  -1   7      436.61      432.41     12.57 o 
   1  -1   7       83.62       94.21      4.64 o 
   2  -1   7      380.91      385.16     10.86 o 
   3  -1   7     1802.49     1772.04     55.69 o 
   4  -1   7        0.74        3.76      3.42 o 
   5  -1   7     1400.27     1325.47     37.95 o 
   6  -1   7     2066.41     2224.11     88.11 o 
   7  -1   7        3.82        9.33      2.95 o 
   8  -1   7        5.48        2.22      6.33 o 
   9  -1   7      995.85     1120.55     48.39 o 
  10  -1   7      228.06      191.81     31.34 o 
  11  -1   7        1.54        8.08     16.83 o 
 -11   0   7       10.47       23.13     10.77 o 
 -10   0   7        8.31       20.85     23.17 o 
  -9   0   7        6.66        5.67      7.70 o 
  -8   0   7      172.54      158.56     40.86 o 
  -7   0   7      114.40       96.37     22.44 o 
  -6   0   7      717.29      738.73     41.72 o 
  -5   0   7      227.50      226.11      9.57 o 
  -4   0   7       37.15       34.48      7.92 o 
  -3   0   7      278.22      280.64     13.77 o 
  -2   0   7      401.67      454.93     21.28 o 
  -1   0   7     2524.65     2614.39     38.77 o 
   0   0   7      648.02      659.40     24.38 o 
   1   0   7       86.19       77.16      7.60 o 
   2   0   7      912.58      841.39     18.97 o 
   3   0   7      361.58      409.27     14.18 o 
   4   0   7     2124.05     2263.95    136.64 o 
   5   0   7      979.31      947.04     26.21 o 
   6   0   7     2146.14     2177.67     32.43 o 
   7   0   7      198.72      174.80      9.02 o 
   8   0   7      125.83      149.91     18.40 o 
   9   0   7      368.89      384.62     17.40 o 
  10   0   7      178.98      147.77     37.07 o 
  11   0   7      106.61      124.96     22.02 o 
 -11   1   7       13.89        6.83     12.55 o 
 -10   1   7        0.27      -10.73     16.68 o 
  -9   1   7        6.99       11.87      5.37 o 
  -8   1   7      484.83      447.90     15.75 o 
  -7   1   7      571.74      515.91     11.38 o 
  -6   1   7        0.91        4.22      4.49 o 
  -5   1   7     1149.17     1123.19     56.50 o 
  -4   1   7        0.05        0.01      7.36 o 
  -3   1   7       23.21       20.58      6.43 o 
  -2   1   7       83.08      115.42      6.58 o 
  -1   1   7      203.50      208.30      7.46 o 
   0   1   7      743.29      778.58     25.67 o 
   1   1   7     3304.10     3218.29     89.74 o 
   2   1   7     1352.55     1221.71     27.11 o 
   3   1   7        5.02        2.06      3.15 o 
   4   1   7     5383.99     5401.79     88.90 o 
   5   1   7       32.12       45.95     11.66 o 
   6   1   7      203.76      179.73     18.15 o 
   7   1   7      721.24      700.89     25.15 o 
   8   1   7      984.76      919.41     40.84 o 
   9   1   7       37.50       29.16     11.03 o 
  10   1   7      155.12      122.80     10.23 o 
  11   1   7      413.71      352.75     36.13 o 
  12   1   7      167.08      158.04     14.00 o 
 -11   2   7       57.67       67.66     49.53 o 
 -10   2   7       11.85       18.92     18.66 o 
  -9   2   7        0.40       -7.51     18.81 o 
  -8   2   7       13.10       16.55      7.71 o 
  -7   2   7       30.42       15.83      8.00 o 
  -6   2   7        0.62        3.12      2.98 o 
  -5   2   7       93.48       91.80      8.10 o 
  -4   2   7       27.10       48.53      9.88 o 
  -3   2   7       60.11       52.31     14.04 o 
  -2   2   7     1372.72     1570.28     40.63 o 
  -1   2   7     2727.94     2761.79     47.13 o 
   0   2   7       66.99       52.36      9.82 o 
   1   2   7        1.16        2.10      3.74 o 
   2   2   7      146.23      162.00      7.41 o 
   3   2   7      231.82      229.60     13.69 o 
   4   2   7      791.77      806.32     27.42 o 
   5   2   7        9.23        8.62      4.69 o 
   6   2   7       35.46       31.51      6.15 o 
   7   2   7      463.88      479.85     19.69 o 
   8   2   7      935.05      925.76     40.38 o 
   9   2   7       71.50       68.70     19.40 o 
  10   2   7     2129.98     1997.36     70.73 o 
  11   2   7       13.28       -1.25      8.19 o 
  12   2   7      278.46      279.66     19.06 o 
 -11   3   7        1.63       30.18     16.91 o 
 -10   3   7        0.02       23.51     20.85 o 
  -9   3   7       34.14       35.19     15.17 o 
  -8   3   7      420.00      342.30     26.22 o 
  -7   3   7        5.58        3.43      3.78 o 
  -6   3   7      140.03      123.00     12.21 o 
  -5   3   7     1638.50     1661.17     53.73 o 
  -4   3   7        0.02        3.86      3.83 o 
  -3   3   7      713.16      860.56     31.27 o 
  -2   3   7     1485.97     1592.75     46.33 o 
  -1   3   7     1000.97     1100.38     31.53 o 
   0   3   7       20.31       31.54      6.47 o 
   1   3   7      413.48      421.46     13.70 o 
   2   3   7       73.33       66.51     11.59 o 
   3   3   7      583.33      578.71     20.55 o 
   4   3   7      641.52      654.12     22.62 o 
   5   3   7        9.50       16.76      7.06 o 
   6   3   7       28.34       26.14     11.88 o 
   7   3   7      100.02       87.77     26.64 o 
   8   3   7       63.35       45.65     14.01 o 
   9   3   7       77.37       72.80     23.24 o 
  10   3   7     1248.17     1180.08     57.87 o 
  11   3   7       44.14       61.10     20.14 o 
  12   3   7      881.64      882.52     50.52 o 
  13   3   7        3.61        3.18      9.93 o 
 -11   4   7      206.23      100.87     52.94 o 
 -10   4   7        4.24        7.09     23.55 o 
  -9   4   7      398.86      273.25     83.99 o 
  -8   4   7      430.34      316.77     25.95 o 
  -7   4   7      988.67      865.69     28.27 o 
  -6   4   7       57.52       46.05      9.54 o 
  -5   4   7      401.22      414.31     16.52 o 
  -4   4   7      370.21      402.31     21.46 o 
  -3   4   7        1.47        1.88      4.44 o 
  -2   4   7      123.33      159.66      9.31 o 
  -1   4   7      151.45      146.58     12.18 o 
   0   4   7     1290.35     1303.58     35.05 o 
   1   4   7     2980.07     3147.95     47.03 o 
   2   4   7     3059.54     3228.81     48.18 o 
   3   4   7     1408.22     1448.90     41.28 o 
   4   4   7        4.10        4.40      5.08 o 
   5   4   7     3760.44     3865.54    130.72 o 
   6   4   7       12.45       19.31      6.99 o 
   7   4   7       17.82        7.25      4.91 o 
   8   4   7       96.86       95.55     24.97 o 
   9   4   7      127.72      134.05     18.59 o 
  10   4   7      129.92       88.86     43.48 o 
  11   4   7      524.79      490.41     29.27 o 
  12   4   7      577.89      571.24     36.54 o 
  13   4   7      294.96      324.23     20.50 o 
 -11   5   7       86.43      108.67     31.97 o 
 -10   5   7      194.71      156.05     71.15 o 
  -9   5   7      238.88      178.56     99.41 o 
  -8   5   7       69.84       57.88     17.90 o 
  -7   5   7       89.22       37.98     13.73 o 
  -6   5   7      109.67       88.18      7.71 o 
  -5   5   7       25.44       26.61      7.54 o 
  -4   5   7      562.39      523.92     26.34 o 
  -3   5   7      494.50      436.41     28.24 o 
  -2   5   7      299.89      325.05     12.28 o 
  -1   5   7        7.18        2.55      2.36 o 
   0   5   7       27.72       18.09      4.68 o 
   1   5   7        0.71        2.80      4.57 o 
   2   5   7      271.71      279.72     13.72 o 
   3   5   7       21.22       14.35      5.07 o 
   4   5   7       13.62       10.60      8.57 o 
   5   5   7      124.25      142.66     12.46 o 
   6   5   7       83.15       67.19     21.11 o 
   7   5   7      266.62      351.20     47.73 o 
   8   5   7       84.41       79.10     23.59 o 
   9   5   7      203.08      234.26     15.22 o 
  10   5   7      662.15      643.14     31.09 o 
  11   5   7       56.78       38.57      7.70 o 
  12   5   7      372.49      392.02     29.40 o 
  13   5   7       40.87       44.18     23.70 o 
 -10   6   7       92.32       72.49     32.54 o 
  -9   6   7        0.23        0.08     10.54 o 
  -8   6   7        7.36        8.16      7.21 o 
  -7   6   7      735.87      594.32     26.19 o 
  -6   6   7        5.74        4.07      6.12 o 
  -5   6   7      750.33      708.90     26.78 o 
  -4   6   7      112.38       98.59     11.08 o 
  -3   6   7      316.20      309.26      9.92 o 
  -2   6   7      285.16      309.99     11.18 o 
  -1   6   7        2.51        2.71      2.28 o 
   0   6   7     1155.42     1203.12     32.68 o 
   1   6   7       16.40       18.53      8.20 o 
   2   6   7      334.58      396.44     17.87 o 
   3   6   7      157.66      134.02     20.05 o 
   4   6   7     1133.18     1187.17    122.02 o 
   5   6   7      198.81      238.41     12.57 o 
   6   6   7      762.05      780.70     38.30 o 
   7   6   7      113.40      138.91     12.66 o 
   8   6   7       82.56      116.27     35.28 o 
   9   6   7      171.77      156.41     34.01 o 
  10   6   7      368.91      306.39     19.53 o 
  11   6   7       10.27        3.87      7.55 o 
  12   6   7      464.20      434.13     24.74 o 
  13   6   7      110.13       99.05     33.31 o 
 -10   7   7        1.12      -11.30     20.74 o 
  -9   7   7        0.18       -9.14     16.42 o 
  -8   7   7        1.41        8.27      7.66 o 
  -7   7   7      513.13      465.30     16.63 o 
  -6   7   7      512.86      535.03     48.73 o 
  -5   7   7      239.91      185.07     86.76 o 
  -4   7   7     1409.08     1382.11     59.12 o 
  -3   7   7      938.02     1001.82     51.55 o 
  -2   7   7      622.65      599.09     23.34 o 
  -1   7   7     1120.73     1155.72     32.45 o 
   0   7   7      423.51      395.24     13.34 o 
   1   7   7      212.27      221.78      8.01 o 
   2   7   7     2247.13     2578.25     61.67 o 
   3   7   7        0.09        2.56      5.91 o 
   4   7   7     1947.58     2043.30     92.64 o 
   5   7   7        4.22        7.31      5.86 o 
   6   7   7      110.97      101.35     29.22 o 
   7   7   7       25.23       32.69     15.47 o 
   8   7   7      365.27      383.08     49.51 o 
   9   7   7      100.23       81.34     36.53 o 
  10   7   7       64.11       46.77     20.75 o 
  11   7   7       39.21       35.00     18.32 o 
  12   7   7       27.12        7.55     14.18 o 
  13   7   7        3.72        4.63      8.72 o 
 -10   8   7      350.34      365.53     90.07 o 
  -9   8   7       32.17       35.15     23.44 o 
  -8   8   7       34.78       22.89      8.24 o 
  -7   8   7       87.40       66.28     24.71 o 
  -6   8   7      491.30      432.89     32.88 o 
  -5   8   7     1139.15     1093.28     68.97 o 
  -4   8   7       48.84       72.52     22.41 o 
  -3   8   7      160.05      171.41     46.15 o 
  -2   8   7      297.97      300.47     11.64 o 
  -1   8   7      161.40      157.91     20.19 o 
   0   8   7       35.61       44.54      9.82 o 
   1   8   7       23.07       25.53      4.73 o 
   2   8   7       66.69       70.12     19.09 o 
   3   8   7      224.47      246.19     14.40 o 
   4   8   7      186.96      206.47     26.77 o 
   5   8   7      310.52      329.46     16.55 o 
   6   8   7      190.18      191.00     19.32 o 
   7   8   7       18.85       19.42     11.60 o 
   8   8   7      773.14      733.23     42.09 o 
   9   8   7      349.64      407.55     25.91 o 
  10   8   7       85.65       95.55     41.38 o 
  11   8   7       42.23       45.20     18.96 o 
  12   8   7        0.12        7.62      7.66 o 
  13   8   7      546.84      564.28     32.04 o 
  -9   9   7        0.46       13.95     19.41 o 
  -8   9   7      150.21      137.11     44.94 o 
  -7   9   7       32.38       27.12     10.52 o 
  -6   9   7     1964.47     1889.41     68.23 o 
  -5   9   7      150.38      157.86     46.11 o 
  -4   9   7        1.77      -20.63     27.56 o 
  -3   9   7      512.41      434.56     31.80 o 
  -2   9   7      421.92      454.15     21.70 o 
  -1   9   7       20.06       18.12      5.13 o 
   0   9   7      531.47      525.95     27.38 o 
   1   9   7       11.73       19.57     11.38 o 
   2   9   7        0.54       11.78      8.07 o 
   3   9   7        0.09       14.48     11.64 o 
   4   9   7       46.71       50.18     21.16 o 
   5   9   7      227.61      247.49     26.28 o 
   6   9   7        1.44        4.13     16.46 o 
   7   9   7      381.31      339.46     20.56 o 
   8   9   7      195.66      176.96     15.87 o 
   9   9   7      480.01      481.37     26.00 o 
  10   9   7      427.57      516.70     39.44 o 
  11   9   7      116.20      105.50     47.42 o 
  12   9   7        6.63       14.18      9.25 o 
  13   9   7       13.57       11.79     12.47 o 
  -9  10   7       57.75      120.56     33.07 o 
  -8  10   7       53.97       46.32     14.59 o 
  -7  10   7       35.61       16.85      8.59 o 
  -6  10   7       28.54       28.42      9.71 o 
  -5  10   7     1159.57     1067.45     43.15 o 
  -4  10   7       36.43        4.82     17.14 o 
  -3  10   7     5616.48     5533.09    235.52 o 
  -2  10   7       17.38       18.09      5.83 o 
  -1  10   7       56.73       56.82      7.72 o 
   0  10   7       31.96       28.01      7.66 o 
   1  10   7     1008.73      846.00     58.96 o 
   2  10   7       46.06       80.79     50.33 o 
   3  10   7      158.42      156.27     44.26 o 
   4  10   7      536.26      596.06     45.51 o 
   5  10   7     1267.86     1515.10     62.74 o 
   6  10   7     1556.35     1567.73     88.32 o 
   7  10   7     1670.40     1697.90     43.31 o 
   8  10   7       13.33        9.71      8.46 o 
   9  10   7     1328.85     1426.47     74.83 o 
  10  10   7      141.95      126.99     68.30 o 
  11  10   7        1.64       15.85     12.74 o 
  12  10   7       46.71       23.25     16.38 o 
  13  10   7      433.16      433.00     26.74 o 
  -9  11   7      385.34      412.17     97.11 o 
  -8  11   7        0.15        7.75      6.77 o 
  -7  11   7      283.62      329.45     97.04 o 
  -6  11   7      214.39      188.93     35.66 o 
  -5  11   7        3.76       18.25     18.18 o 
  -4  11   7     1558.38     1527.45     57.01 o 
  -3  11   7     2030.67     2134.50    185.73 o 
  -2  11   7        6.84       12.74     18.62 o 
  -1  11   7      146.24      142.67      7.79 o 
   0  11   7      126.97      125.77     24.13 o 
   1  11   7      221.47      243.21     75.03 o 
   2  11   7      150.85      188.37     57.84 o 
   3  11   7      135.63      160.11     44.36 o 
   4  11   7      278.40      318.69     46.95 o 
   5  11   7      785.91      783.99     54.60 o 
   6  11   7      769.36      690.58     46.97 o 
   7  11   7     6598.36     6564.30   1182.68 o 
   8  11   7       13.84       23.28      9.93 o 
   9  11   7        5.35       -4.55     16.04 o 
  10  11   7      354.78      343.24     24.19 o 
  11  11   7        0.13        5.00      5.65 o 
  12  11   7        2.02        8.76      8.38 o 
  -8  12   7      347.30      409.11     58.44 o 
  -7  12   7        3.45       16.99     11.71 o 
  -6  12   7       18.92       17.58     11.57 o 
  -5  12   7       94.08       97.49     25.40 o 
  -4  12   7      278.78      217.46     84.30 o 
  -3  12   7     1000.85      998.14     63.97 o 
  -2  12   7      148.46      120.79     57.30 o 
  -1  12   7       11.40        2.65     14.07 o 
   0  12   7      217.04      296.25     94.76 o 
   1  12   7     1131.39     1123.29     75.45 o 
   2  12   7       23.05       35.68     20.74 o 
   3  12   7      100.43      114.12     42.80 o 
   4  12   7       24.67       17.97     14.22 o 
   5  12   7       52.32       46.95     23.33 o 
   6  12   7     3549.91     3609.55    234.87 o 
   7  12   7     1204.90     1137.08     67.36 o 
   8  12   7      315.11      320.12     37.52 o 
   9  12   7      373.34      358.78     29.21 o 
  10  12   7        5.28        9.55     16.42 o 
  11  12   7        6.88       19.45     13.50 o 
  12  12   7        2.25        9.93      8.04 o 
  -8  13   7       37.33       37.19     15.07 o 
  -7  13   7        2.28        6.11      8.67 o 
  -6  13   7       44.55       35.19     26.19 o 
  -5  13   7        7.21       13.43     11.10 o 
  -4  13   7       13.36       34.62     26.92 o 
  -3  13   7      312.07      337.89    111.47 o 
  -2  13   7      453.50      511.84     36.15 o 
  -1  13   7       55.65       39.41     22.95 o 
   0  13   7        1.17        5.16     20.82 o 
   1  13   7      379.73      441.80     78.21 o 
   2  13   7       21.55       17.25     20.74 o 
   3  13   7       62.23       57.43     33.07 o 
   4  13   7       16.48       17.90     17.56 o 
   5  13   7     1294.54     1214.86     74.74 o 
   6  13   7       34.03       11.76     15.28 o 
   7  13   7      243.46      191.04     67.12 o 
   8  13   7      184.57      187.36     65.12 o 
   9  13   7       95.46       60.20     25.95 o 
  10  13   7       69.18       71.65     33.04 o 
  11  13   7      282.16      243.38     22.74 o 
  12  13   7       29.58       18.43     19.95 o 
  -7  14   7      147.81       98.69     45.17 o 
  -6  14   7        5.81       17.26     11.19 o 
  -5  14   7       62.55       71.15     18.84 o 
  -4  14   7        1.20       -2.59      9.57 o 
  -3  14   7      314.27      400.76    142.86 o 
  -2  14   7      345.12      358.19     35.67 o 
  -1  14   7      171.13      204.33     73.36 o 
   0  14   7      271.84      168.67     43.14 o 
   1  14   7       27.50       37.88     15.89 o 
   2  14   7      329.04      396.76    114.91 o 
   3  14   7       90.92       82.39     34.71 o 
   4  14   7       12.00       29.92     16.61 o 
   5  14   7      211.11      192.34     81.84 o 
   6  14   7       52.23       47.67     33.00 o 
   7  14   7      137.52      128.74     50.39 o 
   8  14   7      186.35      197.80     80.64 o 
   9  14   7      147.06      107.57     37.30 o 
  10  14   7      414.32      395.97     27.12 o 
  11  14   7       16.68       13.08      9.18 o 
  -6  15   7       32.89       49.73     27.19 o 
  -5  15   7       24.37       23.35     15.97 o 
  -4  15   7      317.73      234.40     69.55 o 
  -3  15   7        2.75       13.54     13.46 o 
  -2  15   7       67.76       48.36     29.09 o 
  -1  15   7       15.31       26.47     21.42 o 
   0  15   7      840.30      725.13     66.34 o 
   1  15   7       37.24       42.17     19.38 o 
   2  15   7       35.94       37.62     19.57 o 
   3  15   7        2.48        6.71     13.73 o 
   4  15   7      229.65      232.25     85.15 o 
   5  15   7      123.02      121.14     41.51 o 
   6  15   7        3.80        7.28     12.13 o 
   7  15   7      839.71      789.19     56.65 o 
   8  15   7      375.43      426.97     76.84 o 
   9  15   7      103.88       86.26     27.62 o 
  10  15   7        0.31       -2.39     15.58 o 
  11  15   7        7.85        8.65      8.76 o 
  -5  16   7       18.05       16.28     10.00 o 
  -4  16   7      155.07      142.79     48.37 o 
  -3  16   7      182.49      185.25     39.90 o 
  -2  16   7       25.39       22.56     18.28 o 
  -1  16   7       38.45       30.38     22.79 o 
   0  16   7        5.56        8.46     13.42 o 
   1  16   7       84.37      113.87     34.75 o 
   2  16   7      480.80      421.93     60.74 o 
   3  16   7       32.16       41.30     29.01 o 
   4  16   7       19.70       11.03     14.41 o 
   5  16   7        3.66        6.29     18.01 o 
   6  16   7       31.23       23.59     27.53 o 
   7  16   7      192.31      145.42     48.27 o 
   8  16   7        5.20       12.10     14.41 o 
   9  16   7       74.00       70.74     20.25 o 
  10  16   7       96.59       97.37     61.68 o 
  -5  17   7       13.76       19.84     14.63 o 
  -4  17   7      282.86      291.22     60.20 o 
  -3  17   7       25.10       -1.07     13.16 o 
  -2  17   7      139.10      134.08     51.22 o 
  -1  17   7        0.30       25.02     18.77 o 
   0  17   7      378.75      334.38     91.12 o 
   1  17   7       37.40       41.75     18.35 o 
   2  17   7       75.72       90.54     25.53 o 
   3  17   7      311.43      328.85     47.54 o 
   4  17   7      397.61      440.36     35.63 o 
   6  17   7       75.65       78.25     47.71 o 
   7  17   7      351.21      335.94     30.53 o 
   8  17   7       12.44       20.10     16.99 o 
   9  17   7      204.68      242.91     92.67 o 
  -3  18   7        4.70        9.15     10.14 o 
  -2  18   7      121.69       59.38     25.46 o 
  -1  18   7       42.18       55.75     14.60 o 
   0  18   7        6.93       11.07     22.48 o 
   1  18   7       19.25        5.69     19.64 o 
   2  18   7       84.64       83.86     25.72 o 
   3  18   7       12.48       10.31     15.39 o 
   4  18   7        0.06        7.55      9.97 o 
   5  18   7       83.00       87.62     37.10 o 
   6  18   7      131.33       96.55     44.50 o 
   7  18   7       68.51       63.34     27.12 o 
   8  18   7      424.83      450.92     39.09 o 
  -2  19   7       93.09       70.29     56.18 o 
  -1  19   7      120.27      122.00     60.39 o 
   0  19   7      186.79      195.58     67.85 o 
   1  19   7        2.62       20.82     21.57 o 
   2  19   7      152.34      152.15     50.46 o 
   3  19   7      190.48      170.12     92.93 o 
   4  19   7        5.55        4.44     18.28 o 
   5  19   7      204.04      152.37     59.51 o 
   7  19   7        0.33       13.65     11.75 o 
   0  20   7        1.17       -3.30     18.16 o 
   1  20   7        7.23       11.79     21.46 o 
   2  20   7      167.05      158.75    120.01 o 
   3  20   7      234.39      111.51     53.78 o 
   4  20   7       43.75       31.02     26.20 o 
   5  20   7       56.82       51.12     37.70 o 
  -3 -18   8        8.29       16.08     14.41 o 
  -2 -18   8      189.70      252.87     55.36 o 
  -1 -18   8      267.29      218.00     35.48 o 
   0 -18   8        3.43        4.94     10.33 o 
   1 -18   8       52.00       24.27     25.49 o 
   2 -18   8        0.10       15.25      9.87 o 
  -5 -17   8       70.27       52.70     12.38 o 
  -4 -17   8       28.28       46.83     13.00 o 
  -3 -17   8        0.10        8.03      6.44 o 
  -2 -17   8        0.01       -4.50      6.89 o 
  -1 -17   8       22.36       16.83     12.84 o 
   0 -17   8        0.40        8.38      8.04 o 
   1 -17   8      158.69      125.83     46.68 o 
   2 -17   8      305.58      269.83     23.77 o 
   3 -17   8        6.43        1.46      4.66 o 
   4 -17   8      280.96      257.83     27.03 o 
  -6 -16   8      119.15      111.94     44.05 o 
  -5 -16   8      115.89      113.65     26.50 o 
  -4 -16   8      430.40      464.20     24.06 o 
  -3 -16   8        9.47       11.82      5.05 o 
  -2 -16   8       83.22       56.36     19.66 o 
  -1 -16   8      213.42      236.46     47.61 o 
   0 -16   8      291.54      292.22     50.54 o 
   1 -16   8     1640.09     1661.11     74.80 o 
   2 -16   8        0.44        6.24     10.62 o 
   3 -16   8        5.81       10.36      8.68 o 
   4 -16   8       58.36       53.03     19.42 o 
   5 -16   8        0.01        7.13     13.95 o 
   6 -16   8        0.50        6.41     11.56 o 
  -7 -15   8      287.83      361.18     81.39 o 
  -6 -15   8       84.92      109.79     41.57 o 
  -5 -15   8        6.09       11.25      8.92 o 
  -4 -15   8       18.08       25.95      9.30 o 
  -3 -15   8        6.52        9.26      6.29 o 
  -2 -15   8       28.68       28.11      8.80 o 
  -1 -15   8        0.35        7.48      5.81 o 
   0 -15   8       94.35       70.21     26.94 o 
   1 -15   8       35.97       43.64     11.36 o 
   2 -15   8      910.52      901.51     40.11 o 
   3 -15   8       46.72       28.25     10.71 o 
   4 -15   8        0.32       -2.08      9.23 o 
   5 -15   8       10.77       13.20     14.14 o 
   6 -15   8        6.17       10.12     13.01 o 
   7 -15   8        3.49       11.49     12.70 o 
  -8 -14   8        3.74        4.68      7.88 o 
  -7 -14   8      478.96      539.46     70.99 o 
  -6 -14   8      342.05      333.68     31.70 o 
  -5 -14   8       43.11       27.07     12.32 o 
  -4 -14   8       19.89       16.31      9.33 o 
  -3 -14   8        3.61        8.76      4.76 o 
  -2 -14   8       95.74       82.91     17.89 o 
  -1 -14   8        1.24        0.20      6.42 o 
   0 -14   8      105.95       78.90     21.07 o 
   1 -14   8     1509.52     1506.14     57.34 o 
   2 -14   8       11.56       -3.52     14.03 o 
   3 -14   8        7.48        9.05      6.90 o 
   4 -14   8        8.73       17.11      8.64 o 
   5 -14   8      612.09      630.33     31.96 o 
   6 -14   8        2.55       17.67     28.82 o 
   7 -14   8        5.64       10.20     13.16 o 
   8 -14   8       89.33       38.99     27.73 o 
  -8 -13   8       89.63      104.04     47.45 o 
  -7 -13   8      527.34      497.99     38.14 o 
  -6 -13   8      212.84      214.37     61.55 o 
  -5 -13   8      464.71      466.54     30.63 o 
  -4 -13   8      222.70      236.95     19.31 o 
  -3 -13   8      235.29      264.83     19.45 o 
  -2 -13   8       22.43       16.24      7.79 o 
  -1 -13   8      484.20      470.61     17.44 o 
   0 -13   8       77.49       70.75     20.70 o 
   1 -13   8        0.18        2.01      3.98 o 
   2 -13   8      102.23       99.49     29.74 o 
   3 -13   8      777.43      931.60     89.23 o 
   4 -13   8        0.18        7.72      7.67 o 
   5 -13   8      168.24      146.47     44.42 o 
   6 -13   8       93.48       74.49     25.10 o 
   7 -13   8        0.32       12.51      8.76 o 
   8 -13   8       84.06       69.34     42.75 o 
  -9 -12   8      324.83      341.84     20.76 o 
  -8 -12   8      208.02      148.05     47.35 o 
  -7 -12   8       85.38       85.86     16.49 o 
  -6 -12   8       31.41       27.00     14.52 o 
  -5 -12   8       61.80       49.53     12.88 o 
  -4 -12   8       37.55       48.16      9.08 o 
  -3 -12   8      419.60      417.87     21.38 o 
  -2 -12   8      109.77      103.61     19.08 o 
  -1 -12   8      113.51      133.75     24.83 o 
   0 -12   8      306.04      329.98     11.84 o 
   1 -12   8      248.87      242.42     22.20 o 
   2 -12   8      331.25      315.94      9.48 o 
   3 -12   8       20.95       23.27      7.46 o 
   4 -12   8       19.28       12.34      9.27 o 
   5 -12   8        2.93       12.95      7.21 o 
   6 -12   8       37.51       41.86     17.27 o 
   7 -12   8      127.10      110.82     28.98 o 
   8 -12   8       26.22       35.04     25.10 o 
   9 -12   8        0.18       11.07     12.17 o 
  -9 -11   8      157.01      116.87     39.57 o 
  -8 -11   8      195.83      211.90     60.52 o 
  -7 -11   8      614.71      727.15     43.61 o 
  -6 -11   8     1231.74     1292.98     76.29 o 
  -5 -11   8      116.67      101.40     24.98 o 
  -4 -11   8      701.67      749.60     22.69 o 
  -3 -11   8       61.93       55.55     11.01 o 
  -2 -11   8      326.34      350.65     14.42 o 
  -1 -11   8      136.39      159.90     25.63 o 
   0 -11   8      287.75      283.16     16.37 o 
   1 -11   8      315.71      281.06     13.98 o 
   2 -11   8     4582.25     4432.87    151.31 o 
   3 -11   8        0.21       10.91      5.88 o 
   4 -11   8     1743.42     1771.30     36.92 o 
   5 -11   8        7.46       -0.43     14.07 o 
   6 -11   8      117.17       96.36     32.56 o 
   7 -11   8       81.47       76.39     20.91 o 
   8 -11   8      141.87      109.65     40.79 o 
   9 -11   8      619.63      593.04     39.66 o 
  10 -11   8        2.99      -12.66     16.11 o 
 -10 -10   8      534.79      588.30     29.45 o 
  -9 -10   8       67.23       61.84     24.59 o 
  -8 -10   8       78.61       67.68     22.12 o 
  -7 -10   8      565.95      633.67     32.26 o 
  -6 -10   8      678.81      629.12     33.87 o 
  -5 -10   8      215.53      267.51     49.48 o 
  -4 -10   8     1774.30     1792.75     24.98 o 
  -3 -10   8      967.54      989.39     34.44 o 
  -2 -10   8      810.30      840.07     27.18 o 
  -1 -10   8      111.19      113.69     18.53 o 
   0 -10   8     3987.49     4207.21    105.92 o 
   1 -10   8     1325.22     1309.74     42.21 o 
   2 -10   8     2616.19     2696.52     66.31 o 
   3 -10   8      507.25      512.07     21.84 o 
   4 -10   8        5.37        3.15      8.63 o 
   5 -10   8      111.27      122.20     25.21 o 
   6 -10   8      548.27      504.47     29.32 o 
   7 -10   8        8.17        5.62      7.30 o 
   8 -10   8      383.03      343.86     27.43 o 
   9 -10   8        9.59       -6.18     17.33 o 
  10 -10   8       10.89       21.50     15.70 o 
 -10  -9   8        0.33       17.25     17.82 o 
  -9  -9   8       80.88       76.09     26.13 o 
  -8  -9   8      307.56      317.72     35.58 o 
  -7  -9   8      700.95      671.71     30.88 o 
  -6  -9   8     1453.79     1396.73     47.79 o 
  -5  -9   8      302.82      339.06     30.21 o 
  -4  -9   8      464.06      449.43     21.27 o 
  -3  -9   8      332.48      346.43     13.49 o 
  -2  -9   8      169.38      174.05      8.20 o 
  -1  -9   8        0.07        5.86      3.72 o 
   0  -9   8        0.28       -0.32      6.86 o 
   1  -9   8     2565.18     2659.03     47.04 o 
   2  -9   8     2699.85     2686.43     45.75 o 
   3  -9   8     1279.36     1315.68     37.28 o 
   4  -9   8     1386.89     1542.58     64.25 o 
   5  -9   8      152.53      192.88     29.05 o 
   6  -9   8      314.48      306.12     18.97 o 
   7  -9   8      141.62      146.91     29.88 o 
   8  -9   8       12.92       17.93     11.20 o 
   9  -9   8      244.33      181.33     90.34 o 
  10  -9   8       43.13       43.69     26.93 o 
  11  -9   8      172.22      165.66     34.23 o 
 -10  -8   8       13.71       18.12      9.79 o 
  -9  -8   8       54.37       41.10     16.90 o 
  -8  -8   8      302.04      328.24     22.90 o 
  -7  -8   8       95.34      101.69     21.87 o 
  -6  -8   8       71.47      102.59     21.41 o 
  -5  -8   8      592.45      630.00     48.12 o 
  -4  -8   8      395.04      340.66     21.85 o 
  -3  -8   8     1262.30     1298.36     41.90 o 
  -2  -8   8      115.02      123.91     18.78 o 
  -1  -8   8      564.13      510.04     22.56 o 
   0  -8   8     1122.10     1233.96     49.78 o 
   1  -8   8      372.32      371.29     20.23 o 
   2  -8   8      516.94      480.30     15.55 o 
   3  -8   8      139.22      134.00      7.23 o 
   4  -8   8       44.30       44.36     12.21 o 
   5  -8   8        0.64        1.79      8.69 o 
   6  -8   8      140.29      155.59     37.93 o 
   7  -8   8      240.94      251.38     13.95 o 
   8  -8   8        4.13        1.26      6.27 o 
   9  -8   8       58.35       44.08     14.66 o 
  10  -8   8      411.83      430.06     33.35 o 
 -10  -7   8       73.88       68.93     24.35 o 
  -9  -7   8       77.70       67.08     21.38 o 
  -8  -7   8        7.00       -2.88      9.73 o 
  -7  -7   8       11.00        4.96      7.82 o 
  -6  -7   8        5.68       12.85      7.33 o 
  -5  -7   8       87.34       76.55     14.03 o 
  -4  -7   8      403.12      393.44     21.46 o 
  -3  -7   8      128.10      119.66      7.47 o 
  -2  -7   8       68.32       69.10     15.73 o 
  -1  -7   8     2393.32     2414.45     39.98 o 
   0  -7   8      737.06      827.70     33.92 o 
   1  -7   8      246.70      228.10     15.49 o 
   2  -7   8      797.89      842.72     19.73 o 
   3  -7   8       69.95       84.42      8.59 o 
   4  -7   8      115.78      106.60     26.63 o 
   5  -7   8        1.22        2.80      6.50 o 
   6  -7   8      382.00      383.67     42.94 o 
   7  -7   8      356.36      318.74     32.37 o 
   8  -7   8       80.27       65.26     18.79 o 
   9  -7   8       21.45       11.33      8.64 o 
  10  -7   8      183.47      183.94     12.25 o 
 -11  -6   8       63.42       73.97     18.72 o 
 -10  -6   8       98.72       79.60     29.90 o 
  -9  -6   8      162.58      157.59     32.16 o 
  -8  -6   8       52.12       19.23     23.93 o 
  -7  -6   8      408.19      366.51     17.21 o 
  -6  -6   8       38.46       35.04     12.76 o 
  -5  -6   8       75.92       59.50     17.57 o 
  -4  -6   8      102.44      135.25     36.84 o 
  -3  -6   8        6.01       26.90      7.41 o 
  -2  -6   8      154.38      148.84     11.24 o 
  -1  -6   8     1019.23      982.39     30.67 o 
   0  -6   8     2751.11     2780.33     37.35 o 
   1  -6   8       20.81       24.86      4.83 o 
   2  -6   8      945.10      946.11     23.37 o 
   3  -6   8     1346.47     1229.62     46.79 o 
   4  -6   8        0.36        6.46      7.45 o 
   5  -6   8      375.58      314.81     16.42 o 
   6  -6   8     1556.31     1596.62     63.36 o 
   7  -6   8        6.20       11.18      7.01 o 
   8  -6   8       11.84        2.25      6.77 o 
   9  -6   8      470.28      490.38     23.80 o 
  10  -6   8       39.94       60.03     28.10 o 
 -11  -5   8       56.72       50.90     16.54 o 
 -10  -5   8      113.72       83.12     23.54 o 
  -9  -5   8      393.06      421.48     19.91 o 
  -8  -5   8       17.70       17.67      9.68 o 
  -7  -5   8      624.88      651.09     38.84 o 
  -6  -5   8      766.48      848.22     38.81 o 
  -5  -5   8     2287.65     2264.74     72.27 o 
  -4  -5   8      238.42      207.84     11.99 o 
  -3  -5   8       43.80       62.75     11.26 o 
  -2  -5   8     2988.54     3439.48    111.86 o 
  -1  -5   8     5117.32     5124.78     67.24 o 
   0  -5   8       28.33       25.13      4.58 o 
   1  -5   8      437.63      469.30     18.18 o 
   2  -5   8     1904.48     1853.76     28.27 o 
   3  -5   8        2.77       10.29      6.41 o 
   4  -5   8       30.52       43.11     11.91 o 
   5  -5   8     1928.02     1932.02     62.95 o 
   6  -5   8       77.55       86.01     20.96 o 
   7  -5   8      157.91      139.43     14.20 o 
   8  -5   8      370.64      391.44     20.07 o 
   9  -5   8       77.90       44.87     22.91 o 
  10  -5   8      120.08       70.49     34.45 o 
  11  -5   8      194.20      174.99     27.78 o 
 -11  -4   8      199.33      144.94     47.83 o 
 -10  -4   8        1.86       14.94      9.63 o 
  -9  -4   8     1080.78     1009.26     76.05 o 
  -8  -4   8     1885.98     1986.40     57.31 o 
  -7  -4   8       28.61       13.27      5.28 o 
  -6  -4   8      304.69      277.65     16.38 o 
  -5  -4   8     1259.94     1330.51     55.01 o 
  -4  -4   8      693.26      764.44     27.11 o 
  -3  -4   8      382.76      375.66     21.65 o 
  -2  -4   8     1168.53     1228.18     36.36 o 
  -1  -4   8     4240.38     4420.67     66.44 o 
   0  -4   8      324.29      341.20     11.84 o 
   1  -4   8     1002.97     1030.65     23.71 o 
   2  -4   8     3515.64     3489.34     79.18 o 
   3  -4   8     4829.87     5204.33    164.71 o 
   4  -4   8      310.39      309.48     26.66 o 
   5  -4   8      590.71      622.29     31.44 o 
   6  -4   8      369.80      394.61     20.60 o 
   7  -4   8     1000.24     1065.80     65.16 o 
   8  -4   8      885.92      924.48     59.72 o 
   9  -4   8      363.06      375.83     24.31 o 
  10  -4   8        9.06        6.45      9.71 o 
  11  -4   8        0.11        2.69     14.45 o 
 -11  -3   8     1683.87     1843.97     56.79 o 
 -10  -3   8      238.65      214.74     18.96 o 
  -9  -3   8       53.79       35.30     15.97 o 
  -8  -3   8        1.51       11.37      7.36 o 
  -7  -3   8      153.24      126.63     32.81 o 
  -6  -3   8     2486.30     2447.02     78.20 o 
  -5  -3   8       25.95       31.38     26.87 o 
  -4  -3   8      557.76      527.67     22.71 o 
  -3  -3   8       94.50      108.92     11.35 o 
  -2  -3   8        0.08        3.07      4.90 o 
  -1  -3   8      160.00      133.62      8.66 o 
   0  -3   8     1080.43     1216.40     54.73 o 
   1  -3   8     1857.33     1959.30     55.24 o 
   2  -3   8     6987.05     6704.73     95.31 o 
   3  -3   8    10360.65    10096.92    430.37 o 
   4  -3   8     2495.95     2712.83     72.70 o 
   5  -3   8     8625.15     9548.93     88.02 o 
   6  -3   8     1323.27     1327.40     95.51 o 
   7  -3   8       89.51       80.40      4.27 o 
   8  -3   8        0.04        3.60      2.92 o 
   9  -3   8       53.67       29.96     29.58 o 
  10  -3   8      182.76      168.58     77.99 o 
  11  -3   8      106.14       64.38     33.61 o 
  12  -3   8       16.96        9.02      9.52 o 
 -11  -2   8      296.99      379.04     74.75 o 
 -10  -2   8      333.12      339.44     27.52 o 
  -9  -2   8      593.22      627.76     31.03 o 
  -8  -2   8       50.05       48.73     13.17 o 
  -7  -2   8       22.82       22.93     17.71 o 
  -6  -2   8     1989.63     1811.73     59.28 o 
  -5  -2   8      811.63      783.38     35.74 o 
  -4  -2   8      824.06      843.84     38.43 o 
  -3  -2   8        6.79       19.68      5.52 o 
  -2  -2   8      480.11      510.28     15.66 o 
  -1  -2   8      437.23      477.09     14.17 o 
   0  -2   8      889.20      860.25     24.58 o 
   1  -2   8     1025.64      953.83     23.72 o 
   2  -2   8     7960.16     7880.21    196.99 o 
   3  -2   8      265.51      233.50     13.70 o 
   4  -2   8    11538.03    11432.08    329.81 o 
   5  -2   8     1541.54     1661.71     50.54 o 
   6  -2   8     1187.26     1229.94     35.81 o 
   7  -2   8     1994.80     2115.85     51.59 o 
   8  -2   8      709.75      753.05     27.35 o 
   9  -2   8      102.30       98.11     19.82 o 
  10  -2   8      618.11      522.72     38.04 o 
  11  -2   8       18.99       15.77     11.15 o 
  12  -2   8      895.41     1014.94     62.89 o 
 -11  -1   8      309.96      360.42     32.92 o 
 -10  -1   8     2078.37     1989.66    134.80 o 
  -9  -1   8        0.39        5.87      8.32 o 
  -8  -1   8      326.01      318.69     15.61 o 
  -7  -1   8     2740.59     2708.72     54.88 o 
  -6  -1   8        4.68        7.20      6.94 o 
  -5  -1   8      138.49      148.97     14.23 o 
  -4  -1   8      434.81      448.08     18.50 o 
  -3  -1   8      126.50      112.68      6.30 o 
  -2  -1   8     3043.01     3046.50     60.40 o 
  -1  -1   8      738.97      799.80     29.08 o 
   0  -1   8     2185.62     2237.07     48.23 o 
   1  -1   8     4886.23     4835.34     91.05 o 
   2  -1   8      324.31      384.58     13.07 o 
   3  -1   8     1100.20     1168.38     31.71 o 
   4  -1   8      517.64      523.02     14.60 o 
   5  -1   8      467.70      416.71     17.41 o 
   6  -1   8     1412.89     1388.41     43.15 o 
   7  -1   8     1624.24     1695.67     43.06 o 
   8  -1   8        0.05        2.32      6.75 o 
   9  -1   8       45.60       47.60     15.36 o 
  10  -1   8       38.13       30.54     11.09 o 
  11  -1   8      371.48      306.81     23.21 o 
 -11   0   8     1790.45     2391.73     75.04 o 
 -10   0   8       39.45       45.47     16.53 o 
  -9   0   8       25.21       21.91     11.86 o 
  -8   0   8      466.46      495.34     18.71 o 
  -7   0   8      846.47      839.20     36.41 o 
  -6   0   8      246.47      232.65     16.80 o 
  -5   0   8      160.69      159.23     19.11 o 
  -4   0   8       69.84       65.43     15.75 o 
  -3   0   8      164.61      165.70     14.34 o 
  -2   0   8      162.86      206.48      9.69 o 
  -1   0   8     1238.08     1160.62     38.45 o 
   0   0   8     3703.27     3493.68    144.64 o 
   1   0   8     4274.69     4760.93     96.86 o 
   2   0   8     2672.44     3000.13    116.46 o 
   3   0   8      241.64      208.30     10.13 o 
   4   0   8     5241.49     5101.61     77.59 o 
   5   0   8      229.57      213.44     11.22 o 
   6   0   8     1651.72     1694.70     30.57 o 
   7   0   8        3.80        5.71      4.23 o 
   8   0   8       13.44       20.06      7.12 o 
   9   0   8      181.92      200.16     10.79 o 
  10   0   8        0.02        2.43      9.29 o 
  11   0   8       66.02       48.43     16.53 o 
 -11   1   8      647.19      787.35     42.51 o 
 -10   1   8      104.22       60.47     35.77 o 
  -9   1   8       42.08       22.45     29.39 o 
  -8   1   8      132.28       94.16     34.58 o 
  -7   1   8     1401.43     1400.36     28.09 o 
  -6   1   8      745.90      705.97     22.21 o 
  -5   1   8     1135.15     1143.68     51.88 o 
  -4   1   8     1921.44     1955.13     41.26 o 
  -3   1   8      403.34      430.59     23.63 o 
  -2   1   8     3297.83     3501.16    157.65 o 
  -1   1   8     2521.32     2615.77     50.21 o 
   0   1   8      842.76      905.97     30.46 o 
   1   1   8       40.42       86.61      6.55 o 
   2   1   8     2999.51     3286.24     68.27 o 
   3   1   8     1866.68     2098.75     53.87 o 
   4   1   8       31.74       35.67      9.36 o 
   5   1   8     4648.73     4570.06    126.51 o 
   6   1   8      793.19      815.56     25.48 o 
   7   1   8       34.03       40.71      8.35 o 
   8   1   8       64.98       52.87     20.51 o 
   9   1   8       30.16       32.59     10.61 o 
  10   1   8        0.02        3.58      6.03 o 
  11   1   8     1004.97     1041.77     37.71 o 
 -11   2   8      220.92      198.94     92.72 o 
 -10   2   8      193.01      174.98     72.56 o 
  -9   2   8     1344.64     1331.77     82.12 o 
  -8   2   8       96.96      102.68     10.80 o 
  -7   2   8       82.36       86.96     23.45 o 
  -6   2   8       94.87       82.65     15.91 o 
  -5   2   8      698.14      659.58     30.10 o 
  -4   2   8       51.13       45.59     11.37 o 
  -3   2   8      686.13      658.00     39.73 o 
  -2   2   8      464.97      492.87     16.39 o 
  -1   2   8      108.28      147.30      7.59 o 
   0   2   8     8139.83     7817.38    246.78 o 
   1   2   8      543.68      718.52     20.36 o 
   2   2   8     4111.30     4538.55     77.41 o 
   3   2   8      566.81      556.89     21.28 o 
   4   2   8       92.89       69.00     16.54 o 
   5   2   8     5987.16     6492.83    117.56 o 
   6   2   8     1228.91     1293.71     40.32 o 
   7   2   8      629.51      638.16     28.92 o 
   8   2   8       33.62       35.51     14.97 o 
   9   2   8      880.50      895.45     38.34 o 
  10   2   8       38.07       47.32     14.22 o 
  11   2   8       92.99       91.27     29.17 o 
  12   2   8      978.31     1065.34     64.68 o 
 -11   3   8       38.44       54.30     27.80 o 
 -10   3   8      250.56      263.28     25.36 o 
  -9   3   8      291.07      273.45     92.83 o 
  -8   3   8       26.60       19.11     14.71 o 
  -7   3   8      715.71      637.81     16.92 o 
  -6   3   8     1213.37     1195.43     36.78 o 
  -5   3   8      357.33      361.27     15.50 o 
  -4   3   8     2647.82     2764.12     84.82 o 
  -3   3   8     2767.68     2800.18     49.85 o 
  -2   3   8     1999.59     1928.84     55.29 o 
  -1   3   8     1721.37     1817.38     52.55 o 
   0   3   8       11.96       14.24      4.34 o 
   1   3   8      853.96      848.75     23.76 o 
   2   3   8     3705.96     4336.89    139.96 o 
   3   3   8      603.65      627.06     22.05 o 
   4   3   8     2233.68     2168.18     63.39 o 
   5   3   8       10.15       30.10     20.26 o 
   6   3   8     2121.91     2002.52     48.50 o 
   7   3   8      456.76      505.31     20.62 o 
   8   3   8     1065.91     1091.27     44.25 o 
   9   3   8      554.76      553.54     26.67 o 
  10   3   8      140.61      140.25     11.24 o 
  11   3   8     1568.99     1376.55     68.33 o 
  12   3   8       40.70       27.00     14.03 o 
 -10   4   8      194.71      158.25     88.19 o 
  -9   4   8       65.91       95.50     25.03 o 
  -8   4   8     1167.37     1295.20     70.25 o 
  -7   4   8       20.42       16.95      9.27 o 
  -6   4   8      449.54      486.92     11.24 o 
  -5   4   8     5065.31     4989.91    147.03 o 
  -4   4   8     1022.47      953.54     47.43 o 
  -3   4   8       29.73       36.70      8.96 o 
  -2   4   8     1172.43     1311.72     56.03 o 
  -1   4   8      436.25      365.03     12.13 o 
   0   4   8     3346.31     3456.13     64.05 o 
   1   4   8       11.56        7.50      6.48 o 
   2   4   8      416.75      432.55     20.95 o 
   3   4   8     4789.72     5169.24    497.79 o 
   4   4   8       56.23       50.66     25.81 o 
   5   4   8     4889.92     5683.90     92.78 o 
   6   4   8     3078.34     3325.91     66.47 o 
   7   4   8     5656.55     6284.61    202.19 o 
   8   4   8       82.50       86.92     22.65 o 
   9   4   8       91.75       97.97     25.79 o 
  10   4   8      459.87      426.80     31.85 o 
  11   4   8      170.76      160.33     14.12 o 
  12   4   8      104.11       80.08     44.95 o 
  13   4   8       12.98       16.38     11.56 o 
 -10   5   8        0.09        1.14     18.46 o 
  -9   5   8      340.30      283.03     78.34 o 
  -8   5   8      163.77      178.61     80.45 o 
  -7   5   8        0.25        3.92      7.58 o 
  -6   5   8      255.55      246.88     25.37 o 
  -5   5   8       12.57       19.89      6.05 o 
  -4   5   8     3703.19     3724.38     83.52 o 
  -3   5   8      178.54      185.24     19.00 o 
  -2   5   8     2109.93     2152.33     32.46 o 
  -1   5   8        5.72        4.24      2.71 o 
   0   5   8      428.87      450.40     16.22 o 
   1   5   8     2856.55     2899.16     96.34 o 
   2   5   8     8218.51     8650.12    504.94 o 
   3   5   8        2.62        3.82      5.51 o 
   4   5   8     1940.06     2037.49     72.83 o 
   5   5   8     9141.05     8778.70    418.00 o 
   6   5   8     1892.00     1971.26     42.52 o 
   7   5   8      139.94      187.21     16.74 o 
   8   5   8       63.36       73.15     23.98 o 
   9   5   8        5.57       10.51      4.92 o 
  10   5   8      716.99      645.59     29.50 o 
  11   5   8        1.10        8.38     10.88 o 
  12   5   8      182.61      132.82     61.21 o 
  13   5   8       45.36       43.19     17.10 o 
 -10   6   8      178.76      174.43     79.34 o 
  -9   6   8      124.82      134.53     73.64 o 
  -8   6   8       34.91       47.97     15.36 o 
  -7   6   8      187.99      195.30     13.36 o 
  -6   6   8       12.30        8.90     16.85 o 
  -5   6   8       20.48        9.95      5.27 o 
  -4   6   8      326.23      326.61     15.39 o 
  -3   6   8     1824.52     1738.76     55.43 o 
  -2   6   8     1585.59     1489.87     43.69 o 
  -1   6   8      362.75      406.24     30.89 o 
   0   6   8      266.28      322.40     13.07 o 
   1   6   8      500.98      438.11     16.27 o 
   2   6   8     2796.30     3060.82     61.63 o 
   3   6   8     1390.61     1698.82     64.09 o 
   4   6   8      102.53       94.77     21.15 o 
   5   6   8      490.60      504.35     29.33 o 
   6   6   8     1318.41     1461.26     93.08 o 
   7   6   8        2.50        7.25      6.91 o 
   8   6   8      362.41      357.17     17.30 o 
   9   6   8       76.19       43.01     37.86 o 
  10   6   8      127.13      115.57     12.48 o 
  11   6   8      181.08      176.09     14.91 o 
  12   6   8        0.62        6.14     15.47 o 
  13   6   8      142.13       92.69     61.65 o 
 -10   7   8        4.16       -1.90     17.63 o 
  -9   7   8       14.42       25.44     14.86 o 
  -8   7   8        3.20        0.53     11.91 o 
  -7   7   8     1516.18     1483.53    112.16 o 
  -6   7   8      189.42      172.94     12.79 o 
  -5   7   8      160.22      163.80     46.41 o 
  -4   7   8     1830.16     1756.58     77.90 o 
  -3   7   8       58.43       43.73      9.60 o 
  -2   7   8       60.08       42.87      8.61 o 
  -1   7   8      226.54      231.55      7.85 o 
   0   7   8      498.78      489.81     24.27 o 
   1   7   8        2.51       15.42      4.12 o 
   2   7   8     2171.86     2280.76     49.25 o 
   3   7   8       49.92       65.76     27.10 o 
   4   7   8     1544.37     1583.59     57.56 o 
   5   7   8     4636.36     4725.94     90.17 o 
   6   7   8       10.65        5.43      7.85 o 
   7   7   8      792.58      824.75     37.67 o 
   8   7   8      243.31      260.67     17.07 o 
   9   7   8       16.73        3.03     12.10 o 
  10   7   8        3.05       -1.55      9.97 o 
  11   7   8      292.02      259.79     18.72 o 
  12   7   8      135.95      159.57     69.62 o 
  13   7   8        5.60        2.84     11.00 o 
  -9   8   8      323.88      352.36     31.78 o 
  -8   8   8       46.32       30.04     15.21 o 
  -7   8   8      179.66      159.20     12.65 o 
  -6   8   8      516.40      590.10     64.02 o 
  -5   8   8        0.26       -8.64     20.17 o 
  -4   8   8       22.17       19.61     19.04 o 
  -3   8   8     1575.43     1595.14     79.28 o 
  -2   8   8      610.83      620.69     31.09 o 
  -1   8   8      906.78      918.52     29.27 o 
   0   8   8     5146.10     5293.35    211.78 o 
   1   8   8      360.66      346.24     23.44 o 
   2   8   8      171.72      147.66     11.62 o 
   3   8   8      283.58      282.51     13.99 o 
   4   8   8       35.75       61.71     13.88 o 
   5   8   8       59.01       69.87     16.95 o 
   6   8   8        0.13        7.48      7.53 o 
   7   8   8       36.13       33.63     17.81 o 
   8   8   8      147.49      154.72     16.43 o 
   9   8   8      257.95      244.86     18.53 o 
  10   8   8      605.02      601.92     41.30 o 
  11   8   8       80.43       59.51     25.19 o 
  12   8   8        2.02       13.76     11.34 o 
  13   8   8      175.91      105.37     56.69 o 
  -9   9   8      372.78      335.22     50.78 o 
  -8   9   8      421.10      431.84     24.17 o 
  -7   9   8       30.29       38.67     12.33 o 
  -6   9   8       41.67       32.12     15.21 o 
  -5   9   8       17.10       32.95     25.67 o 
  -4   9   8     2523.50     2500.01    133.17 o 
  -3   9   8     1099.23     1051.88     70.39 o 
  -2   9   8       64.50       56.82     16.17 o 
  -1   9   8      536.52      553.66     21.23 o 
   0   9   8       23.09       42.23      9.52 o 
   1   9   8        0.17       21.10     14.88 o 
   2   9   8      831.38      797.99     54.51 o 
   3   9   8      869.71      787.33     61.33 o 
   4   9   8        1.31       10.47      9.59 o 
   5   9   8     1032.09     1148.37     58.10 o 
   6   9   8       59.93       54.81     26.74 o 
   7   9   8     1493.88     1443.17    106.70 o 
   8   9   8     1092.76     1133.54     69.21 o 
   9   9   8       25.40       25.56     22.45 o 
  10   9   8      111.06      106.19     41.73 o 
  11   9   8        0.25       -1.74     13.69 o 
  12   9   8      297.08      302.48     25.21 o 
  13   9   8        9.13        5.61     13.76 o 
  -9  10   8      144.81      124.02     54.25 o 
  -8  10   8      486.30      541.92     66.48 o 
  -7  10   8      496.67      517.62     27.18 o 
  -6  10   8     1118.10     1113.16     52.87 o 
  -5  10   8        3.72        4.28     14.64 o 
  -4  10   8      377.09      252.21    109.92 o 
  -3  10   8      493.35      562.74     44.19 o 
  -2  10   8      772.97      735.08     38.58 o 
  -1  10   8      378.57      373.12     35.56 o 
   0  10   8      124.04      118.49      7.94 o 
   1  10   8      251.55      329.41     33.61 o 
   2  10   8      159.86      157.49     48.36 o 
   3  10   8     3524.50     3119.93    140.99 o 
   4  10   8        6.47       11.75     12.36 o 
   5  10   8      156.57       46.84     19.85 o 
   6  10   8       15.64        6.60     12.59 o 
   7  10   8       42.06       57.68     27.87 o 
   8  10   8       95.43       75.53     29.63 o 
   9  10   8     1494.82     1435.66     59.00 o 
  10  10   8       10.95       -4.55     14.41 o 
  11  10   8       11.00       18.31      9.18 o 
  12  10   8       42.78       15.36     14.22 o 
  13  10   8        2.92        3.45     11.30 o 
  -8  11   8      134.84      114.78     40.56 o 
  -7  11   8      382.51      398.44     21.13 o 
  -6  11   8      425.56      423.20     64.04 o 
  -5  11   8      649.32      601.28     29.07 o 
  -4  11   8      113.11      120.83     49.13 o 
  -3  11   8      832.55      943.25     98.35 o 
  -2  11   8     6599.35     6536.41    277.06 o 
  -1  11   8     1283.80     1326.66     50.52 o 
   0  11   8      951.43      968.12     41.76 o 
   1  11   8        7.25       14.64     16.61 o 
   2  11   8     2371.27     2304.66    140.24 o 
   3  11   8     1153.68     1107.95     74.52 o 
   4  11   8        0.39      -20.85     22.56 o 
   5  11   8     9183.83    10053.24    131.11 o 
   6  11   8      663.38      621.16     41.15 o 
   7  11   8      159.82      158.82     39.77 o 
   8  11   8       56.04       67.51     26.17 o 
   9  11   8      316.39      277.38     21.27 o 
  10  11   8        1.54        7.36      9.86 o 
  11  11   8      193.49      207.51     20.26 o 
  12  11   8      113.06       76.40     37.10 o 
  -8  12   8      497.39      496.54     43.83 o 
  -7  12   8       29.19       21.43     13.94 o 
  -6  12   8      105.61      123.73     33.44 o 
  -5  12   8      440.76      469.44     47.71 o 
  -4  12   8       31.34       28.48     20.89 o 
  -3  12   8      312.29      331.37    126.05 o 
  -2  12   8     1354.04     1380.63     77.82 o 
  -1  12   8     2501.94     2877.82    155.89 o 
   0  12   8     1512.08     1448.37     83.71 o 
   1  12   8      194.39      228.37     70.83 o 
   2  12   8       90.82      102.20     39.07 o 
   3  12   8      850.21      818.23     52.14 o 
   4  12   8      214.94      182.00     73.23 o 
   5  12   8       54.06       32.85     27.69 o 
   6  12   8      154.84      184.89     65.16 o 
   7  12   8     1130.52     1187.50     66.87 o 
   8  12   8     1267.59     1235.72     56.14 o 
   9  12   8       63.61       39.71     23.59 o 
  10  12   8       41.69       34.43     16.27 o 
  11  12   8      557.40      540.25     37.78 o 
  12  12   8      139.40      117.31     77.55 o 
  -7  13   8       52.60       60.90     26.97 o 
  -6  13   8       83.50       48.90     21.54 o 
  -5  13   8       29.72       19.64     10.26 o 
  -4  13   8      198.56      138.00     55.64 o 
  -3  13   8      841.38      886.88     54.07 o 
  -2  13   8       42.36       24.01     12.93 o 
  -1  13   8        2.73       14.67     19.87 o 
   0  13   8        2.18       -5.46     29.23 o 
   1  13   8        0.68       14.98     26.77 o 
   2  13   8      252.45      279.54     85.55 o 
   3  13   8        0.75       14.26     19.49 o 
   4  13   8      828.67      845.02     58.02 o 
   5  13   8      918.50     1049.73     61.97 o 
   6  13   8       73.14       56.67     33.49 o 
   7  13   8       19.31       14.60      9.78 o 
   8  13   8       85.49       72.11     42.29 o 
   9  13   8      148.66      140.16     46.67 o 
  10  13   8      185.34      172.66     75.02 o 
  11  13   8        1.04        9.52     10.81 o 
  12  13   8      442.46      450.98     28.30 o 
  -7  14   8      176.52      131.90     51.47 o 
  -6  14   8     1019.80     1252.37     63.62 o 
  -5  14   8      263.40      253.86     75.37 o 
  -4  14   8      106.45       99.39     35.39 o 
  -3  14   8      113.80      107.97     31.37 o 
  -2  14   8      147.73      141.49     43.14 o 
  -1  14   8     3510.53     3695.12    180.08 o 
   0  14   8      277.03      226.58     96.26 o 
   1  14   8      642.28      544.14     37.74 o 
   2  14   8       72.96      112.31     49.42 o 
   3  14   8       58.50       36.11     19.04 o 
   4  14   8        3.50       -5.57     19.03 o 
   5  14   8       43.02       48.77     26.77 o 
   6  14   8      464.61      427.43    109.00 o 
   7  14   8      996.52     1112.34     61.27 o 
   8  14   8      660.54      677.56     47.24 o 
   9  14   8      333.09      364.29     25.14 o 
  10  14   8      549.48      560.83     40.97 o 
  11  14   8        7.74        7.55      6.37 o 
  -6  15   8        0.10        7.86     11.81 o 
  -5  15   8      143.93      114.84     40.07 o 
  -4  15   8      425.46      408.22     24.05 o 
  -3  15   8       71.57       43.85     17.79 o 
  -2  15   8       40.49       23.25     25.60 o 
  -1  15   8     2129.64     2283.21    116.30 o 
   0  15   8       79.82      100.59     31.29 o 
   1  15   8       50.74      111.46     37.24 o 
   2  15   8       29.03       31.06     24.84 o 
   3  15   8        5.77       14.71     14.75 o 
   4  15   8       13.13       -2.46     19.79 o 
   5  15   8     1003.87     1063.65     70.62 o 
   6  15   8      719.48      861.61     54.19 o 
   7  15   8      175.21      138.93     59.50 o 
   8  15   8       14.34        6.64     10.47 o 
   9  15   8        6.37       -5.99     12.63 o 
  10  15   8       12.30       29.54     15.81 o 
  11  15   8      207.07      224.32     60.98 o 
  -5  16   8       91.30       88.27     38.89 o 
  -4  16   8      345.08      414.82     38.70 o 
  -3  16   8     1604.59     1787.40    110.19 o 
  -2  16   8      366.77      477.61     75.62 o 
  -1  16   8        1.28        6.67     18.65 o 
   0  16   8        3.54       -0.23     24.15 o 
   1  16   8      692.11      569.06     45.54 o 
   2  16   8     1059.10     1041.42     67.31 o 
   3  16   8      408.49      449.23     48.06 o 
   4  16   8      125.56      151.72     48.68 o 
   5  16   8       13.44       22.26     17.44 o 
   6  16   8       13.02       19.00     14.98 o 
   7  16   8      651.42      620.86     44.23 o 
   8  16   8       46.26       47.25     20.48 o 
   9  16   8        5.25       20.93     12.82 o 
  10  16   8      249.10      310.06     25.77 o 
  -4  17   8        5.47       20.51     14.01 o 
  -3  17   8      303.56      353.98     67.78 o 
  -2  17   8      166.12      168.09     73.46 o 
  -1  17   8      262.66      327.95    126.15 o 
   0  17   8        3.25       15.85     20.93 o 
   2  17   8      692.84      695.02     52.23 o 
   3  17   8      154.27      119.83     39.65 o 
   4  17   8       19.82       34.13     16.53 o 
   5  17   8      144.32      147.48     60.14 o 
   6  17   8      157.66      180.61     64.05 o 
   7  17   8      292.52      328.60     30.49 o 
   8  17   8      173.76      146.05     52.33 o 
   9  17   8       10.97        7.28     12.36 o 
  -3  18   8      156.45      118.84     47.62 o 
  -2  18   8       85.25       60.27     32.32 o 
  -1  18   8      490.70      456.63     39.40 o 
   0  18   8      468.67      609.00     52.59 o 
   1  18   8      663.91      717.27     89.22 o 
   2  18   8       43.87       31.14     22.91 o 
   3  18   8      136.19       87.83     48.90 o 
   4  18   8      227.59      195.51     77.05 o 
   5  18   8        4.86        9.33     15.74 o 
   6  18   8       24.00       36.82     19.04 o 
   7  18   8       44.66       89.12     37.77 o 
   8  18   8       38.16       46.04     27.95 o 
  -2  19   8       57.70       64.17     22.44 o 
  -1  19   8       75.34      132.67     59.09 o 
   0  19   8       34.32       59.50     46.38 o 
   1  19   8      286.68      230.33    116.32 o 
   2  19   8      318.12      270.23    100.73 o 
   3  19   8      456.88      512.10     46.28 o 
   4  19   8        4.69       23.36     24.99 o 
   5  19   8      195.73      109.25     39.85 o 
   6  19   8      439.57      354.50    117.57 o 
   7  19   8        1.74        6.71     17.18 o 
   1  20   8       10.28       10.16     25.82 o 
   2  20   8      317.14      250.85    131.40 o 
   3  20   8      231.40      264.76    128.05 o 
   4  20   8       32.36       21.54     38.00 o 
   5  20   8        0.14       20.13     33.74 o 
  -1 -18   9       12.79        7.72      8.22 o 
   0 -18   9       21.89       41.03     14.77 o 
   1 -18   9      296.48      313.80     26.69 o 
  -4 -17   9        4.23        9.07      7.39 o 
  -3 -17   9       31.26       21.50     28.29 o 
  -2 -17   9      316.97      328.30     53.80 o 
  -1 -17   9       49.39       34.21     16.02 o 
   0 -17   9       94.12       80.53     27.01 o 
   1 -17   9      447.04      414.35     26.69 o 
   2 -17   9        0.30       11.64      9.27 o 
   3 -17   9       72.38       52.91     19.14 o 
   4 -17   9      288.31      290.60     25.51 o 
  -5 -16   9       11.77       17.39     12.75 o 
  -4 -16   9       32.88       25.83      7.05 o 
  -3 -16   9      132.45      104.40     41.42 o 
  -2 -16   9      364.04      355.90     17.32 o 
  -1 -16   9       60.34       32.46     16.77 o 
   0 -16   9       38.83       26.04     13.94 o 
   1 -16   9        0.33       10.40     10.44 o 
   2 -16   9       87.96       71.54     21.89 o 
   3 -16   9        4.68        1.42      9.80 o 
   4 -16   9      179.18      231.78     21.00 o 
   5 -16   9      225.56      285.71     24.25 o 
  -6 -15   9       20.16       16.49      9.54 o 
  -5 -15   9       20.69        9.00      9.05 o 
  -4 -15   9        9.33       13.83      7.25 o 
  -3 -15   9       89.74       66.17     14.52 o 
  -2 -15   9       12.55       10.24      4.05 o 
  -1 -15   9       29.78       26.68     10.04 o 
   0 -15   9      115.16       99.29     33.51 o 
   1 -15   9       36.09       26.62     10.66 o 
   2 -15   9        0.07       13.59      9.59 o 
   3 -15   9      671.75      669.41     36.78 o 
   4 -15   9       76.57       55.83     34.59 o 
   5 -15   9       96.53       70.21     23.67 o 
   6 -15   9      320.40      384.01     36.60 o 
  -7 -14   9        6.45        5.39     13.61 o 
  -6 -14   9       77.86       62.71     28.76 o 
  -5 -14   9       38.65       37.19     12.51 o 
  -4 -14   9       57.72       53.78     16.36 o 
  -3 -14   9       36.80       14.14      8.35 o 
  -2 -14   9      195.17      196.37     24.65 o 
  -1 -14   9      120.21       97.12     19.57 o 
   0 -14   9       11.13       13.99     14.54 o 
   1 -14   9     1780.13     1923.25     96.84 o 
   2 -14   9      337.41      380.39     29.58 o 
   3 -14   9      351.08      395.31     22.95 o 
   4 -14   9      222.32      191.94     51.21 o 
   5 -14   9      299.42      309.29     20.04 o 
   6 -14   9        1.00       -7.85     17.71 o 
   7 -14   9      310.20      270.86     23.54 o 
  -8 -13   9      204.48      194.70     49.79 o 
  -7 -13   9       64.36       32.62     27.84 o 
  -6 -13   9      198.49      136.39     42.70 o 
  -5 -13   9      119.63       92.71     19.21 o 
  -4 -13   9      102.69       86.89     17.24 o 
  -3 -13   9      223.63      211.13     12.95 o 
  -2 -13   9      241.51      245.14     21.74 o 
  -1 -13   9        1.55        6.28      6.40 o 
   0 -13   9        6.97       15.00      5.34 o 
   1 -13   9      395.28      356.57     28.55 o 
   2 -13   9        7.95       15.72     10.31 o 
   3 -13   9       88.55      110.79     28.93 o 
   4 -13   9        0.05       11.36     11.81 o 
   5 -13   9        0.08        3.71      4.66 o 
   6 -13   9       53.33       43.75     21.30 o 
   7 -13   9       66.88       77.60     47.60 o 
   8 -13   9      722.24      885.82     39.63 o 
  -8 -12   9        4.49        8.52      9.56 o 
  -7 -12   9      603.93      651.85     37.56 o 
  -6 -12   9       77.71       54.42     12.56 o 
  -5 -12   9        4.56        2.82      5.64 o 
  -4 -12   9      210.25      184.78     55.70 o 
  -3 -12   9       71.94       76.33     16.47 o 
  -2 -12   9      410.58      446.65     18.93 o 
  -1 -12   9      795.51      816.56     22.25 o 
   0 -12   9      446.94      455.84     17.32 o 
   1 -12   9      923.11      849.81     27.81 o 
   2 -12   9      188.91      194.31     40.36 o 
   3 -12   9      122.58      122.71     33.11 o 
   4 -12   9       82.00       88.74     29.18 o 
   5 -12   9      169.06      146.89     39.84 o 
   6 -12   9       15.90       12.54      7.54 o 
   7 -12   9        5.37        2.28      9.14 o 
   8 -12   9       66.84       51.20     29.43 o 
   9 -12   9       38.87       28.93     14.14 o 
  -9 -11   9        4.25       12.51      7.91 o 
  -8 -11   9      127.28       97.32     33.05 o 
  -7 -11   9      342.86      413.35     41.88 o 
  -6 -11   9        0.73        8.54      8.36 o 
  -5 -11   9      881.00      923.91     37.40 o 
  -4 -11   9      453.58      445.73     26.64 o 
  -3 -11   9     1155.49     1153.40     35.50 o 
  -2 -11   9      410.77      364.39     23.51 o 
  -1 -11   9      150.86      175.11     12.44 o 
   0 -11   9      955.68      968.12     29.48 o 
   1 -11   9     1597.57     1582.54     49.29 o 
   2 -11   9      606.06      581.76     17.65 o 
   3 -11   9      180.72      184.15     17.26 o 
   4 -11   9      368.74      363.61     17.24 o 
   5 -11   9        0.51        5.35      8.47 o 
   6 -11   9      114.20      120.27     29.25 o 
   7 -11   9      500.77      581.87     33.05 o 
   9 -11   9       12.81       14.07     11.98 o 
  10 -11   9      103.61       75.49     37.44 o 
  -9 -10   9        4.72       10.89     11.58 o 
  -8 -10   9       70.26       53.50     23.77 o 
  -7 -10   9        7.72       10.70      5.54 o 
  -6 -10   9      750.69      708.59     31.92 o 
  -5 -10   9      408.69      410.18     60.32 o 
  -4 -10   9        0.91        5.48      4.23 o 
  -3 -10   9       85.58       91.86     16.00 o 
  -2 -10   9      373.58      380.81     12.67 o 
  -1 -10   9      342.88      349.62     16.27 o 
   0 -10   9      248.42      237.16     12.11 o 
   1 -10   9      191.70      175.92     11.58 o 
   2 -10   9       31.89       29.43      7.55 o 
   3 -10   9     2852.17     3105.73    189.10 o 
   4 -10   9       53.41       30.53     17.03 o 
   5 -10   9      177.40      172.22     30.19 o 
   6 -10   9       80.03       72.53     18.14 o 
   7 -10   9      322.28      360.22     19.24 o 
   8 -10   9      356.10      327.12     15.54 o 
   9 -10   9        0.35        6.48     14.10 o 
  10 -10   9        3.60       -0.95     14.98 o 
  -9  -9   9       54.87       54.21     20.26 o 
  -8  -9   9      137.65      122.67     30.32 o 
  -7  -9   9       60.88       61.94     14.68 o 
  -6  -9   9      148.79      119.15     39.56 o 
  -5  -9   9      124.05      116.22     25.54 o 
  -4  -9   9      121.38       92.97     19.38 o 
  -3  -9   9      129.75       98.06     13.44 o 
  -2  -9   9     2189.83     2078.18     53.42 o 
  -1  -9   9     2035.28     2091.18     74.07 o 
   0  -9   9     1347.25     1389.93     45.42 o 
   1  -9   9      169.75      180.49      6.94 o 
   2  -9   9      685.03      721.49     23.57 o 
   3  -9   9      755.00      736.71     22.33 o 
   4  -9   9      780.24      788.16     35.78 o 
   5  -9   9        7.93        7.79      8.54 o 
   6  -9   9       70.67       62.55     14.81 o 
   7  -9   9      427.49      453.32     23.65 o 
   8  -9   9        0.59        5.13      7.47 o 
   9  -9   9       30.35       38.26     20.83 o 
  10  -9   9        5.27        5.91     13.01 o 
 -10  -8   9       31.37       18.07     13.59 o 
  -9  -8   9       47.39       39.54     17.84 o 
  -8  -8   9        5.40       19.79     13.45 o 
  -7  -8   9      281.46      290.65     17.34 o 
  -6  -8   9        0.69        7.86     10.21 o 
  -5  -8   9     1394.16     1464.16     81.99 o 
  -4  -8   9      740.86      793.23     42.88 o 
  -3  -8   9      950.70     1035.14     38.92 o 
  -2  -8   9      504.75      532.88     23.77 o 
  -1  -8   9      588.81      592.82     48.75 o 
   0  -8   9       41.13       28.96      6.95 o 
   1  -8   9       36.40       38.26      6.62 o 
   2  -8   9        0.06        2.75      4.64 o 
   3  -8   9      408.63      399.00      5.68 o 
   4  -8   9       29.45       63.09     19.44 o 
   5  -8   9       93.71      110.64     23.56 o 
   6  -8   9        1.73        1.82      4.95 o 
   7  -8   9        1.85        6.24      7.91 o 
   8  -8   9        0.23        4.32      9.16 o 
   9  -8   9       18.68       17.31      9.80 o 
  10  -8   9      120.92       70.60     48.75 o 
 -10  -7   9       25.56       22.17     13.37 o 
  -9  -7   9       24.81       12.46     10.41 o 
  -8  -7   9       63.70       63.25     13.49 o 
  -7  -7   9        1.26       12.81     10.27 o 
  -6  -7   9      675.05      646.68     72.81 o 
  -5  -7   9       16.20       23.99     10.93 o 
  -4  -7   9       84.60      123.91     32.98 o 
  -3  -7   9     2810.01     2830.25     87.92 o 
  -2  -7   9       13.91       27.15      8.14 o 
  -1  -7   9       91.17       85.77     16.07 o 
   0  -7   9     1194.87     1235.66     48.45 o 
   1  -7   9     2602.07     2855.05     61.82 o 
   2  -7   9     1766.61     1830.38     40.64 o 
   3  -7   9      361.48      379.00     17.43 o 
   4  -7   9      438.33      436.31     35.40 o 
   5  -7   9       58.49       81.11     15.60 o 
   6  -7   9      323.00      324.49     22.22 o 
   7  -7   9      564.32      661.00     36.50 o 
   8  -7   9      513.18      553.86     31.71 o 
   9  -7   9       78.07       72.19     30.80 o 
  10  -7   9       75.93       35.88     38.04 o 
 -10  -6   9      153.09      183.94     28.44 o 
  -9  -6   9        5.61       12.01     10.58 o 
  -8  -6   9      100.21      105.96     22.61 o 
  -7  -6   9        0.03        4.49     12.18 o 
  -6  -6   9       86.17       72.95     19.57 o 
  -5  -6   9     1491.55     1372.98     78.24 o 
  -4  -6   9     1018.45      882.63     25.98 o 
  -3  -6   9     1472.62     1364.52     29.60 o 
  -2  -6   9      509.55      546.50     30.76 o 
  -1  -6   9     1572.11     1491.70    125.92 o 
   0  -6   9      614.34      697.99     38.36 o 
   1  -6   9      114.21      112.86      9.43 o 
   2  -6   9      259.63      272.02      5.66 o 
   3  -6   9        3.97       10.64      5.56 o 
   4  -6   9      125.92      121.11     36.52 o 
   5  -6   9      184.64      199.24     12.09 o 
   6  -6   9       19.85       19.90     12.46 o 
   7  -6   9      950.06      985.57     43.57 o 
   8  -6   9      440.05      464.32     18.76 o 
   9  -6   9      183.75      162.88     70.66 o 
  10  -6   9      107.32       66.27     45.14 o 
  11  -6   9        6.05        4.25     13.31 o 
 -10  -5   9        1.75        7.38      9.90 o 
  -9  -5   9       16.51       28.31     15.28 o 
  -8  -5   9        4.41        8.06      9.48 o 
  -7  -5   9      117.20      100.94     25.17 o 
  -6  -5   9     2931.39     2867.88     47.48 o 
  -5  -5   9     4570.61     4685.94    139.16 o 
  -4  -5   9       12.45       17.69      7.04 o 
  -3  -5   9      514.39      571.37     44.29 o 
  -2  -5   9      425.72      409.80     15.80 o 
  -1  -5   9        7.87        1.30     12.21 o 
   0  -5   9     1535.68     1613.44     39.19 o 
   1  -5   9      158.97      171.86     14.09 o 
   2  -5   9     1114.84     1185.18     30.42 o 
   3  -5   9       68.50       69.85      9.02 o 
   4  -5   9      134.57      125.63     22.71 o 
   5  -5   9     2123.27     2100.98     53.67 o 
   6  -5   9     3187.07     3505.74    167.52 o 
   7  -5   9        8.38       10.60      6.17 o 
   8  -5   9       32.78       24.84     20.67 o 
   9  -5   9      454.89      462.82     24.82 o 
  10  -5   9      293.41      314.81     21.45 o 
  11  -5   9      140.87       84.27     46.06 o 
 -10  -4   9        9.06        7.57     12.28 o 
  -9  -4   9        9.73       10.51      7.88 o 
  -8  -4   9       17.35       21.26     11.42 o 
  -7  -4   9       70.24       63.95     15.88 o 
  -6  -4   9     2251.73     2034.28     79.88 o 
  -5  -4   9        0.04       10.67      9.63 o 
  -4  -4   9       83.54       82.36      5.11 o 
  -3  -4   9     1460.36     1530.60     25.61 o 
  -2  -4   9     1460.96     1559.20     36.63 o 
  -1  -4   9       99.40       93.83      6.65 o 
   0  -4   9     1118.09     1098.43     31.18 o 
   1  -4   9      293.30      269.91      9.51 o 
   2  -4   9     1606.16     1528.73     40.74 o 
   3  -4   9      743.63      751.31     46.83 o 
   4  -4   9      190.34      178.27     18.83 o 
   5  -4   9     1546.65     1582.69     75.57 o 
   6  -4   9     1396.83     1395.99     68.45 o 
   7  -4   9      616.47      612.96     38.48 o 
   8  -4   9      579.54      544.20     27.81 o 
   9  -4   9       21.26       35.53     16.68 o 
  10  -4   9        1.44       -2.50     12.70 o 
  11  -4   9      210.78      203.54     36.09 o 
  12  -4   9      227.37      185.37     60.19 o 
 -10  -3   9       19.23       14.29      9.65 o 
  -9  -3   9       82.30       88.37     23.63 o 
  -8  -3   9       31.21       29.12     11.27 o 
  -7  -3   9      125.50      108.18     24.97 o 
  -6  -3   9      234.91      216.21     24.38 o 
  -5  -3   9     1856.00     1833.35     59.45 o 
  -4  -3   9      140.59      143.49      9.36 o 
  -3  -3   9      173.17      155.21     10.88 o 
  -2  -3   9      174.62      232.28      7.83 o 
  -1  -3   9      913.58     1029.71     29.29 o 
   0  -3   9        5.99       13.30      4.26 o 
   1  -3   9      492.40      525.73     10.87 o 
   2  -3   9      389.00      406.48     12.51 o 
   3  -3   9     1726.98     1813.74     26.54 o 
   4  -3   9     2953.80     3138.55     84.26 o 
   5  -3   9      257.89      236.20     21.92 o 
   6  -3   9      318.30      277.15     21.13 o 
   7  -3   9     2384.52     2438.72    112.16 o 
   8  -3   9     1654.09     1756.57     94.93 o 
   9  -3   9      712.47      768.58     55.30 o 
  10  -3   9      265.94      318.12     24.68 o 
  11  -3   9       74.04       76.31     34.25 o 
  12  -3   9       13.39       14.26     11.83 o 
 -11  -2   9       21.79       44.21     30.90 o 
 -10  -2   9      592.21      698.01     50.87 o 
  -9  -2   9       71.66       79.49     28.24 o 
  -8  -2   9        5.34        5.26      7.03 o 
  -7  -2   9      530.28      472.11     32.13 o 
  -6  -2   9      581.84      532.34     52.31 o 
  -5  -2   9        7.92        4.57      2.19 o 
  -4  -2   9     2616.35     2797.05     78.85 o 
  -3  -2   9       18.59       18.14      5.26 o 
  -2  -2   9      539.92      596.69     25.05 o 
  -1  -2   9       62.47       58.30     12.12 o 
   0  -2   9      125.92      150.01     17.39 o 
   1  -2   9     1658.19     1753.46     50.12 o 
   2  -2   9      325.40      390.82     12.27 o 
   3  -2   9        1.09        1.15      2.32 o 
   4  -2   9     4052.14     4020.70    126.21 o 
   5  -2   9      905.02      933.20     37.58 o 
   6  -2   9      843.74      870.59     32.45 o 
   7  -2   9       99.38       93.82      6.39 o 
   8  -2   9      227.03      209.02      6.85 o 
   9  -2   9      131.51      126.16     63.71 o 
  10  -2   9      985.97      967.63     46.99 o 
  11  -2   9      172.20      191.06     24.29 o 
  12  -2   9       20.37        5.01     12.97 o 
 -11  -1   9        1.04       37.99     28.02 o 
 -10  -1   9      193.10      174.15     67.13 o 
  -9  -1   9       64.13       51.32     25.64 o 
  -8  -1   9        3.31        6.44      6.36 o 
  -7  -1   9      298.75      281.16     32.30 o 
  -6  -1   9       82.96       71.97     16.97 o 
  -5  -1   9       26.74       24.13      5.92 o 
  -4  -1   9        3.33        2.43      2.40 o 
  -3  -1   9     1378.01     1372.61     40.74 o 
  -2  -1   9     1307.09     1353.34     39.76 o 
  -1  -1   9       98.39       92.97      7.76 o 
   0  -1   9      468.16      404.76     12.18 o 
   1  -1   9     2232.25     2333.47     65.91 o 
   2  -1   9     2042.62     2171.79     61.19 o 
   3  -1   9      566.17      516.71     13.91 o 
   4  -1   9      434.89      401.09     16.74 o 
   5  -1   9       82.72       88.36      7.17 o 
   6  -1   9      672.48      673.79     23.31 o 
   7  -1   9       28.38       26.82      7.04 o 
   8  -1   9        5.11        6.06      6.01 o 
   9  -1   9      271.73      270.06     14.98 o 
  10  -1   9     1533.44     1366.74     75.86 o 
  11  -1   9       10.16       13.80     10.35 o 
  12  -1   9      176.57       93.31     73.81 o 
 -11   0   9       28.98       19.57     22.22 o 
 -10   0   9      182.93      228.89     79.57 o 
  -9   0   9       75.79       92.89     32.96 o 
  -8   0   9        4.28       15.14      8.10 o 
  -7   0   9        0.03        7.39      7.13 o 
  -6   0   9      104.70       93.83      3.90 o 
  -5   0   9       57.05       43.05     11.38 o 
  -4   0   9      734.69      672.85     30.78 o 
  -3   0   9      145.85      187.55     26.83 o 
  -2   0   9      134.42      135.13     13.37 o 
  -1   0   9     3400.98     3700.14     73.61 o 
   0   0   9       18.95       23.33      6.92 o 
   1   0   9      549.76      555.44     16.67 o 
   2   0   9       86.95       92.89      9.81 o 
   3   0   9        0.17        4.45      3.21 o 
   4   0   9     1540.83     1561.56     45.19 o 
   5   0   9      740.42      751.04     26.05 o 
   6   0   9     3177.08     3208.72     49.64 o 
   7   0   9     1223.75     1209.09     40.83 o 
   8   0   9     1254.06     1249.31     48.58 o 
   9   0   9      156.03      174.11     41.88 o 
  10   0   9        9.46        9.71      5.25 o 
  11   0   9       34.69       13.05     12.29 o 
  12   0   9      300.06      329.38     30.07 o 
 -10   1   9       98.50       85.84     50.83 o 
  -9   1   9       37.53       24.50     17.44 o 
  -8   1   9       19.95        9.69      5.46 o 
  -7   1   9       24.26       20.13      7.20 o 
  -6   1   9        0.68       14.65      6.38 o 
  -5   1   9        5.13        9.89      5.94 o 
  -4   1   9     1109.27     1176.97     57.37 o 
  -3   1   9     2455.30     2497.08     54.88 o 
  -2   1   9        2.61       -1.84      4.23 o 
  -1   1   9      459.72      552.73     23.91 o 
   0   1   9      280.62      244.27     13.13 o 
   1   1   9      347.29      311.71     11.16 o 
   2   1   9     2837.10     2829.74     84.09 o 
   3   1   9     1656.89     1788.12     80.17 o 
   4   1   9      828.92      781.45     22.05 o 
   5   1   9     2187.92     2097.99     41.39 o 
   6   1   9       12.38       21.48      7.08 o 
   7   1   9        1.75       -1.71      4.27 o 
   8   1   9      907.41      978.85     42.48 o 
   9   1   9      999.89     1071.27     45.35 o 
  10   1   9      218.03      228.24     19.44 o 
  11   1   9      366.15      315.73     45.37 o 
  12   1   9        2.80       17.14     12.28 o 
 -10   2   9        4.06       -9.78     18.31 o 
  -9   2   9      145.98      172.07     79.75 o 
  -8   2   9      101.65      112.82     50.34 o 
  -7   2   9     1326.27     1133.08     48.18 o 
  -6   2   9       44.15       42.16     11.58 o 
  -5   2   9       29.94       25.40     11.59 o 
  -4   2   9     1376.18     1358.32     65.39 o 
  -3   2   9     2220.70     2305.10     68.97 o 
  -2   2   9     1067.60     1096.93     48.07 o 
  -1   2   9     1709.95     1688.70     60.73 o 
   0   2   9     1995.01     2156.04     75.76 o 
   1   2   9       22.14       26.58     10.36 o 
   2   2   9       11.44        9.45      5.17 o 
   3   2   9      103.75      104.15      8.46 o 
   4   2   9       34.85       30.02      7.99 o 
   5   2   9      212.17      227.38     16.23 o 
   6   2   9        0.86        1.11      3.76 o 
   7   2   9       34.15       33.42     10.27 o 
   8   2   9        6.25        4.49      5.67 o 
   9   2   9      330.77      348.20     13.56 o 
  10   2   9      659.76      611.79     25.32 o 
  11   2   9      257.98      275.64     12.74 o 
 -10   3   9        3.11        7.70      9.90 o 
  -9   3   9        3.98       17.37     21.84 o 
  -8   3   9       21.50       27.11     25.63 o 
  -7   3   9       26.43       16.77      9.16 o 
  -6   3   9     1035.91      923.41     32.34 o 
  -5   3   9       10.83       13.43     13.40 o 
  -4   3   9       10.12       17.01      8.27 o 
  -3   3   9     1128.92     1032.97     39.68 o 
  -2   3   9     1616.72     1649.69     30.26 o 
  -1   3   9     1912.60     2115.70     40.29 o 
   0   3   9      177.29      162.58     11.64 o 
   1   3   9     2915.74     2856.95     56.22 o 
   2   3   9      302.77      266.57     14.30 o 
   3   3   9      349.07      385.80     14.14 o 
   4   3   9     1496.00     1483.42     44.05 o 
   5   3   9       13.59       18.79      6.62 o 
   6   3   9       86.14       80.04     16.66 o 
   7   3   9      231.15      236.66     11.93 o 
   8   3   9      945.62      880.19     37.97 o 
   9   3   9        6.03       -3.20      6.41 o 
  10   3   9       11.08       15.09      6.72 o 
  11   3   9        6.42       12.30      5.76 o 
  12   3   9      422.41      423.29     24.43 o 
 -10   4   9      178.27      150.53     78.28 o 
  -9   4   9      148.79      120.65     70.04 o 
  -8   4   9        3.90        2.58     14.07 o 
  -7   4   9       27.02       39.67     28.78 o 
  -6   4   9      514.10      442.42     10.78 o 
  -5   4   9       11.22       24.80     11.23 o 
  -4   4   9      450.36      451.48     18.57 o 
  -3   4   9      308.03      353.07     35.80 o 
  -2   4   9      867.46      813.29     23.45 o 
  -1   4   9      916.43      905.33     33.34 o 
   0   4   9      325.95      312.02     36.27 o 
   1   4   9      507.41      493.92     24.32 o 
   2   4   9      715.02      752.44     32.15 o 
   3   4   9      479.08      544.73     31.82 o 
   4   4   9      443.48      422.65     66.48 o 
   5   4   9       24.00       31.54      9.56 o 
   6   4   9      639.34      605.71     28.20 o 
   7   4   9       30.45       41.35     14.74 o 
   8   4   9     1212.73     1131.21     46.68 o 
   9   4   9        1.40        1.83      6.48 o 
  10   4   9      179.79      172.70     26.88 o 
  11   4   9        5.63        3.87      8.27 o 
  12   4   9        5.13        7.96      8.30 o 
 -10   5   9      109.62      133.98     43.81 o 
  -9   5   9        0.71       12.40      9.37 o 
  -8   5   9       36.97       35.72     16.61 o 
  -7   5   9      862.12      758.67     35.88 o 
  -6   5   9     1738.23     1461.13     95.58 o 
  -5   5   9        0.63        0.27      6.09 o 
  -4   5   9     1877.83     1847.85     61.27 o 
  -3   5   9        0.57        1.10      3.49 o 
  -2   5   9      998.06      960.11     31.61 o 
  -1   5   9       60.61       88.69     16.72 o 
   0   5   9       11.90       11.43      4.22 o 
   1   5   9      138.90      154.88     13.35 o 
   2   5   9       81.03       61.47     17.90 o 
   3   5   9       95.26      114.25     27.83 o 
   4   5   9      556.52      614.99     34.38 o 
   5   5   9      190.01      179.73     20.50 o 
   6   5   9       30.53       27.14     12.63 o 
   7   5   9      737.88      754.13     41.68 o 
   8   5   9      765.82      724.15     30.01 o 
   9   5   9      588.38      626.93     19.09 o 
  10   5   9      310.68      275.95     19.52 o 
  11   5   9        1.11        2.77      4.74 o 
  12   5   9       40.00       46.30     24.31 o 
  13   5   9      171.75      126.96     54.98 o 
 -10   6   9      161.84      115.15     65.11 o 
  -9   6   9       24.10       38.11     21.99 o 
  -8   6   9       14.65       24.23     18.92 o 
  -7   6   9        0.19       -4.25      6.64 o 
  -6   6   9       12.13        6.39      8.39 o 
  -5   6   9      505.31      443.84     55.67 o 
  -4   6   9      585.63      518.56     46.23 o 
  -3   6   9      111.87      112.32     15.58 o 
  -2   6   9     1509.79     1562.76     56.92 o 
  -1   6   9        2.36        2.76      3.33 o 
   0   6   9      290.75      252.94     14.07 o 
   1   6   9      308.34      319.45     19.32 o 
   2   6   9       65.24       49.35     14.64 o 
   3   6   9     1702.31     1726.59     54.94 o 
   4   6   9      644.61      626.57     33.83 o 
   5   6   9       13.46        4.61      9.17 o 
   6   6   9      346.79      391.53     20.95 o 
   7   6   9     1742.96     1721.58     48.74 o 
   8   6   9       83.52       71.55     15.77 o 
   9   6   9       59.31       70.51     19.60 o 
  10   6   9      122.14      121.64     12.82 o 
  11   6   9       57.03       34.21     17.64 o 
  12   6   9        0.84        5.99      9.67 o 
  13   6   9      270.01      264.85     43.20 o 
  -9   7   9       35.13       55.86     34.62 o 
  -8   7   9        4.70       -4.63     17.18 o 
  -7   7   9      152.93      129.68     28.62 o 
  -6   7   9      142.64      141.04     12.16 o 
  -5   7   9       98.48       75.34     23.63 o 
  -4   7   9      296.60      278.37     14.52 o 
  -3   7   9       11.90       10.38      6.60 o 
  -2   7   9      963.05      916.44     37.67 o 
  -1   7   9       10.43       13.17      3.88 o 
   0   7   9      235.55      238.78      9.05 o 
   1   7   9      448.60      459.94     25.89 o 
   2   7   9      362.74      399.60     26.43 o 
   3   7   9       14.85       30.83     14.22 o 
   4   7   9     1029.15      992.79     40.69 o 
   5   7   9        9.17        3.14      8.44 o 
   6   7   9     2260.94     2209.44     54.66 o 
   7   7   9     6428.73     6714.96    203.44 o 
   8   7   9      162.52      129.82     35.05 o 
   9   7   9       34.64       31.22     10.30 o 
  10   7   9        5.71       -0.46      9.10 o 
  11   7   9       32.80       25.71     21.50 o 
  12   7   9      218.88      146.96     75.00 o 
  13   7   9      939.05     1037.54     33.88 o 
  -9   8   9      197.73      144.62     67.93 o 
  -8   8   9       20.84       16.15     18.54 o 
  -7   8   9        0.21       13.45      9.93 o 
  -6   8   9       18.76       12.91      6.31 o 
  -5   8   9       14.51       27.42     18.58 o 
  -4   8   9     1101.30     1105.43     72.31 o 
  -3   8   9     4909.48     4708.14    139.72 o 
  -2   8   9      128.19      110.57      7.71 o 
  -1   8   9       94.73       82.55     12.76 o 
   0   8   9      835.21      809.89     30.87 o 
   1   8   9      801.85      790.25     39.72 o 
   2   8   9       44.90       40.94     11.01 o 
   3   8   9     1583.12     1510.45     58.05 o 
   4   8   9      268.48      312.02     39.36 o 
   5   8   9     1075.37      919.82     47.63 o 
   6   8   9     3026.40     3003.20    231.06 o 
   7   8   9     7360.43     7730.88     83.01 o 
   8   8   9      146.60      134.75     31.29 o 
   9   8   9      125.26      122.63     54.67 o 
  10   8   9      514.23      538.90     33.87 o 
  11   8   9       38.29       56.88     25.56 o 
  12   8   9        2.39        4.06     12.47 o 
  13   8   9       22.02       28.40     12.74 o 
  -9   9   9      154.55      150.28     69.81 o 
  -8   9   9      440.78      589.04     45.59 o 
  -7   9   9      171.14      157.35     37.73 o 
  -6   9   9      649.58      650.21     30.73 o 
  -5   9   9       46.34       39.82     32.50 o 
  -4   9   9       46.65       25.49     14.34 o 
  -3   9   9      587.68      522.01     41.62 o 
  -2   9   9     6861.35     6935.21    256.07 o 
  -1   9   9        1.29       -2.10      6.66 o 
   0   9   9        3.30        8.00      5.50 o 
   1   9   9      143.06      138.84     11.09 o 
   2   9   9      976.58      942.93     48.37 o 
   3   9   9      919.03      988.46     53.91 o 
   4   9   9      124.68       92.44     24.39 o 
   5   9   9     1267.11     1304.20     38.54 o 
   6   9   9      299.00      286.91     26.34 o 
   7   9   9       37.73       27.63     11.96 o 
   8   9   9       53.80       58.75     35.16 o 
   9   9   9      612.55      579.02     32.18 o 
  10   9   9      504.96      480.46     31.02 o 
  11   9   9       86.89       76.89     42.41 o 
  12   9   9       23.47       20.32     12.97 o 
  13   9   9       17.18       10.16      6.67 o 
  -8  10   9     1205.55     1425.16     85.38 o 
  -7  10   9      146.22      161.98     16.49 o 
  -6  10   9       18.60        2.93     13.37 o 
  -5  10   9       49.81       57.27     36.75 o 
  -4  10   9      641.47      523.48     37.44 o 
  -3  10   9      684.71      738.53     56.10 o 
  -2  10   9       62.26       80.18     41.76 o 
  -1  10   9       40.99       37.01     14.13 o 
   0  10   9       17.98       24.53      9.21 o 
   1  10   9        3.90        2.31     11.75 o 
   2  10   9      196.32      158.56     13.05 o 
   3  10   9      426.30      386.31     39.49 o 
   4  10   9      142.13      133.86     28.40 o 
   5  10   9      477.79      468.42     23.29 o 
   6  10   9       28.76       48.35     23.47 o 
   7  10   9      735.74      680.44     45.96 o 
   8  10   9        0.03        0.15     16.04 o 
   9  10   9      167.07      143.52     53.89 o 
  10  10   9      369.68      391.24     27.80 o 
  11  10   9       92.17       83.56     31.98 o 
  12  10   9       99.66       52.73     30.95 o 
  -8  11   9       53.91       63.11     31.10 o 
  -7  11   9      376.03      333.35     29.49 o 
  -6  11   9       91.98       70.97     34.77 o 
  -5  11   9      129.64       81.57     46.78 o 
  -4  11   9      600.75      602.19     51.35 o 
  -3  11   9      850.83      798.38     94.47 o 
  -2  11   9        1.69       -1.78     29.57 o 
  -1  11   9      346.12      243.35     82.29 o 
   0  11   9       70.73       83.45     40.59 o 
   1  11   9       19.49       35.04     34.24 o 
   2  11   9        8.54       14.14     25.71 o 
   3  11   9       97.06      114.69     41.73 o 
   4  11   9     1048.76     1073.23     72.16 o 
   5  11   9      887.90      947.46     60.76 o 
   6  11   9       44.96       46.34     24.61 o 
   7  11   9     1806.88     1939.46     55.10 o 
   8  11   9      192.13      157.13     64.52 o 
   9  11   9      802.28      863.96     50.14 o 
  10  11   9        1.50        5.69      9.37 o 
  11  11   9       89.37       96.27     49.08 o 
  12  11   9        4.47       -2.54     14.37 o 
  -7  12   9       53.32       50.55     21.61 o 
  -6  12   9       26.80       30.54     16.97 o 
  -5  12   9      653.03      630.71     65.59 o 
  -4  12   9      330.44      287.12     32.09 o 
  -3  12   9      335.86      355.06    109.96 o 
  -2  12   9      110.11      123.79     57.29 o 
  -1  12   9     1345.40     1266.67     74.49 o 
   0  12   9        5.18        5.42     24.27 o 
   1  12   9        0.04        7.01     11.60 o 
   2  12   9       74.90       93.09     41.42 o 
   3  12   9       10.36       12.21     27.76 o 
   4  12   9      306.76      391.57     40.07 o 
   5  12   9      281.69      347.75     84.38 o 
   6  12   9      220.12      186.66     77.37 o 
   7  12   9      643.65      538.58     34.51 o 
   8  12   9       20.58       -4.93     18.47 o 
   9  12   9      357.91      388.63    106.01 o 
  10  12   9      483.17      445.80     25.19 o 
  11  12   9      466.57      492.98     33.47 o 
  12  12   9       14.18       11.26      7.17 o 
  -7  13   9      290.20      246.95     52.16 o 
  -6  13   9      201.37      164.93     60.41 o 
  -5  13   9       25.26       27.09     11.89 o 
  -4  13   9       83.95       28.41     23.02 o 
  -3  13   9       16.96       10.16     29.77 o 
  -2  13   9       38.81       30.79     26.24 o 
  -1  13   9      536.83      470.10    133.73 o 
   0  13   9       49.64       34.40     27.69 o 
   1  13   9      117.79       88.55     44.31 o 
   2  13   9      386.62      332.72     60.95 o 
   3  13   9       21.27       29.35     32.80 o 
   4  13   9      109.34      106.15     45.56 o 
   5  13   9      393.14      405.70     79.34 o 
   6  13   9      189.72      180.62     80.16 o 
   7  13   9       88.54       51.44     29.32 o 
   8  13   9      345.38      328.15     29.17 o 
   9  13   9        0.47        0.68     14.07 o 
  10  13   9       60.14       63.72     26.66 o 
  11  13   9        2.87        7.58      9.59 o 
  -6  14   9        1.54       26.29     13.33 o 
  -5  14   9       12.18       18.82     13.79 o 
  -4  14   9       12.55       -1.97     27.41 o 
  -3  14   9      140.79      118.64     56.72 o 
  -2  14   9      182.82      227.63     97.72 o 
  -1  14   9       47.43       72.55     46.72 o 
   0  14   9       97.05       89.00     35.24 o 
   1  14   9      572.21      647.41     47.16 o 
   2  14   9       83.61       50.56     28.41 o 
   3  14   9       24.65       28.74     21.31 o 
   4  14   9        0.17       17.21     16.15 o 
   5  14   9        9.44       16.34     15.51 o 
   6  14   9       61.83       72.71     42.40 o 
   7  14   9        0.38       -4.59      9.74 o 
   8  14   9        6.93       23.66      9.90 o 
   9  14   9       18.22       26.62     26.20 o 
  10  14   9       23.64       34.05     24.69 o 
  11  14   9      207.01      185.50     88.80 o 
  -5  15   9      142.27      140.78     45.94 o 
  -4  15   9       48.56       63.60     34.89 o 
  -3  15   9        2.33       16.61     29.31 o 
  -2  15   9       23.63       10.85     12.89 o 
  -1  15   9      808.81      755.70    111.35 o 
   0  15   9      552.31      546.78    152.88 o 
   1  15   9        2.71        4.70     25.10 o 
   2  15   9      509.77      409.84     61.01 o 
   3  15   9       33.57       32.54     18.51 o 
   4  15   9      144.33      146.16     45.19 o 
   5  15   9       53.16       62.84     38.12 o 
   6  15   9       53.19       35.23     16.00 o 
   7  15   9       14.56       26.96     21.61 o 
   8  15   9      210.48      216.41     89.23 o 
   9  15   9       35.55       48.08     24.35 o 
  10  15   9      400.18      442.76     33.35 o 
  -5  16   9       14.79       10.77     14.71 o 
  -4  16   9      341.71      388.00     29.64 o 
  -3  16   9      222.35      236.64     72.64 o 
  -2  16   9       60.64       59.89     33.72 o 
  -1  16   9       87.59       68.09     18.40 o 
   0  16   9        0.23       30.71     30.37 o 
   1  16   9        0.36       15.55     17.67 o 
   2  16   9      565.29      586.10    104.52 o 
   3  16   9       18.99       23.55     17.33 o 
   4  16   9      144.77      134.70     44.66 o 
   5  16   9        6.88        9.97     10.16 o 
   6  16   9      116.12      119.46     25.95 o 
   7  16   9       26.10       30.45     15.05 o 
   8  16   9        0.08        0.83     11.15 o 
   9  16   9      138.57      143.48     67.34 o 
  10  16   9      404.24      474.57     29.93 o 
  -4  17   9      715.26      826.60     35.10 o 
  -3  17   9        0.00       -0.53     28.63 o 
  -2  17   9       50.02       31.74     41.11 o 
  -1  17   9        2.74       21.31     25.90 o 
   0  17   9       83.24       97.10     26.17 o 
   1  17   9      178.51      247.83     63.90 o 
   2  17   9       14.51       30.41     25.14 o 
   3  17   9       66.37       58.11     39.67 o 
   4  17   9      139.10      155.78     50.31 o 
   5  17   9      101.19      126.47     51.32 o 
   6  17   9       82.88       76.54     37.97 o 
   7  17   9        8.29        7.58     15.09 o 
   8  17   9       64.06       47.18     41.00 o 
   9  17   9       33.99       19.38     38.22 o 
  -2  18   9        5.08       45.54     36.21 o 
  -1  18   9        1.20       12.51     30.79 o 
   0  18   9      127.32      149.59     54.29 o 
   1  18   9       33.50       49.11     20.59 o 
   2  18   9      133.89      129.49     45.07 o 
   3  18   9        1.89       -0.42     21.69 o 
   4  18   9      156.50      172.26     76.72 o 
   5  18   9      193.67      166.71     86.98 o 
   6  18   9      179.90      136.07     84.35 o 
   7  18   9      105.49      102.84     42.30 o 
   8  18   9      179.68      159.75     72.21 o 
  -1  19   9        0.83       12.85     10.31 o 
   0  19   9      208.50      121.71     60.91 o 
   1  19   9        2.96       27.64     30.26 o 
   2  19   9        6.11       22.14     37.54 o 
   3  19   9        0.25       -8.49     23.66 o 
   4  19   9       16.05       11.87     24.19 o 
   5  19   9      139.44      136.50     79.63 o 
   6  19   9        2.90       21.99     14.18 o 
   7  19   9        4.96       19.98     16.23 o 
   2  20   9        3.47       41.63     17.37 o 
   3  20   9       22.26       33.86     37.58 o 
   4  20   9       75.31       62.62     30.08 o 
  -2 -17  10       51.01       32.84     21.43 o 
  -1 -17  10        9.80       10.78      7.64 o 
   0 -17  10       12.38       15.90     11.91 o 
   1 -17  10      136.01       82.04     35.59 o 
   2 -17  10       60.49       39.03     17.74 o 
  -4 -16  10      111.01       85.13     25.78 o 
  -3 -16  10      121.97      141.84     55.77 o 
  -2 -16  10      159.41      129.84     26.25 o 
  -1 -16  10      141.37      110.21     34.00 o 
   0 -16  10       77.83       70.92     17.20 o 
   1 -16  10      876.08      920.34     49.18 o 
   2 -16  10        0.09        7.33     10.32 o 
   3 -16  10        3.87       10.01     14.31 o 
   4 -16  10       66.40       53.72     23.27 o 
  -5 -15  10       26.84       12.78     10.51 o 
  -4 -15  10        0.00       10.98      7.55 o 
  -3 -15  10      212.18      199.43     49.75 o 
  -2 -15  10        0.04       -1.55      6.12 o 
  -1 -15  10       39.03       27.92     11.92 o 
   0 -15  10      327.24      319.14     22.78 o 
   1 -15  10       95.28       85.03     22.84 o 
   2 -15  10     1006.76     1039.50    115.53 o 
   3 -15  10     1089.37     1035.21     44.80 o 
   4 -15  10       17.86       17.95     10.49 o 
   5 -15  10        2.38       11.96      6.98 o 
   6 -15  10       14.20       17.06     14.56 o 
  -6 -14  10       44.30       45.32     17.53 o 
  -5 -14  10       73.06       95.83     34.24 o 
  -4 -14  10        6.98       -1.41      8.84 o 
  -3 -14  10        2.05       11.81     11.19 o 
  -2 -14  10        0.03       10.01      5.41 o 
  -1 -14  10      153.60      169.82     10.16 o 
   0 -14  10        1.96        8.18      5.55 o 
   1 -14  10      130.81      112.05     25.13 o 
   2 -14  10      465.62      379.34     22.07 o 
   3 -14  10        1.69       13.39      5.42 o 
   4 -14  10      107.12       87.90     24.31 o 
   5 -14  10       26.44       23.47      8.92 o 
   7 -14  10       22.94       19.45      8.53 o 
  -7 -13  10      932.33     1125.90     34.21 o 
  -6 -13  10      348.80      297.20     23.08 o 
  -5 -13  10     1925.59     2136.60    152.49 o 
  -4 -13  10      992.33      949.43     48.08 o 
  -3 -13  10      333.44      305.03     15.37 o 
  -2 -13  10      152.95      194.47     20.02 o 
  -1 -13  10       27.66       27.55      7.95 o 
   0 -13  10      183.74      146.87     43.92 o 
   1 -13  10      228.04      344.92     80.76 o 
   2 -13  10      306.53      278.71     19.76 o 
   3 -13  10      214.90      179.56     51.47 o 
   4 -13  10       20.43       17.75      8.89 o 
   5 -13  10      153.27      116.13     34.08 o 
   6 -13  10       10.92       18.77      9.97 o 
   7 -13  10      255.92      181.59     84.57 o 
   8 -13  10       40.20       17.06     11.15 o 
  -8 -12  10      399.12      319.83     25.79 o 
  -7 -12  10       75.09       62.53     24.62 o 
  -6 -12  10      544.68      647.94     33.60 o 
  -5 -12  10        6.94       18.28     12.76 o 
  -4 -12  10       54.59       61.37     20.22 o 
  -3 -12  10     1297.02     1474.26     41.61 o 
  -2 -12  10       95.30      161.91     44.22 o 
  -1 -12  10        2.06        8.54      4.62 o 
   0 -12  10      122.53      120.30     18.81 o 
   1 -12  10       56.02       44.34     13.06 o 
   2 -12  10      684.03      652.74     37.24 o 
   3 -12  10       14.80       11.76     10.52 o 
   4 -12  10      152.55      140.68     39.69 o 
   5 -12  10       47.26       59.89     12.46 o 
   6 -12  10      280.25      236.00     28.91 o 
   7 -12  10       21.54       17.60     11.97 o 
   8 -12  10        0.02        0.30     12.89 o 
   9 -12  10      103.27       74.16     38.65 o 
  -8 -11  10      212.16      163.93     52.68 o 
  -7 -11  10      224.89      253.78     29.60 o 
  -6 -11  10       54.79       66.06     18.21 o 
  -5 -11  10      600.09      560.22     29.35 o 
  -4 -11  10      298.99      269.63     38.21 o 
  -3 -11  10      153.53      150.92     10.40 o 
  -2 -11  10      284.51      323.63     23.68 o 
  -1 -11  10      418.58      430.57     17.34 o 
   0 -11  10      428.83      462.31     31.91 o 
   1 -11  10      212.07      184.70     21.62 o 
   2 -11  10      499.26      507.43     23.99 o 
   3 -11  10      904.85      818.97     27.69 o 
   4 -11  10      816.99      807.84     38.67 o 
   5 -11  10        0.41        7.62      5.51 o 
   6 -11  10      103.00       79.97     29.32 o 
   7 -11  10        0.08        4.92      5.34 o 
   8 -11  10       36.69       12.67      8.17 o 
   9 -11  10       12.08       -1.55     15.70 o 
  -8 -10  10      273.27      180.35     84.65 o 
  -7 -10  10        1.60        1.96     10.93 o 
  -6 -10  10        3.31       12.62      9.23 o 
  -5 -10  10       45.84       33.61     13.68 o 
  -4 -10  10        2.16        3.82      7.13 o 
  -3 -10  10     1132.51     1154.98     34.68 o 
  -2 -10  10        0.92        2.61      4.48 o 
  -1 -10  10      692.67      736.27     25.01 o 
   0 -10  10      385.15      392.30     11.47 o 
   1 -10  10      224.07      212.90     23.43 o 
   2 -10  10       13.72        9.85      5.48 o 
   3 -10  10        9.32        7.96      6.23 o 
   4 -10  10      100.77       91.61     20.81 o 
   5 -10  10       95.08       78.12     20.27 o 
   6 -10  10     1480.63     1428.63    118.34 o 
   7 -10  10       34.72       26.68      9.92 o 
   8 -10  10       14.46       11.20      9.76 o 
   9 -10  10       14.85        6.94      9.10 o 
  10 -10  10       52.04       22.53     17.75 o 
  -9  -9  10      846.38      958.13     29.87 o 
  -8  -9  10        2.38        3.73      9.80 o 
  -7  -9  10       28.77       37.28     16.29 o 
  -6  -9  10      380.65      382.36     17.96 o 
  -5  -9  10       21.00       40.46     14.91 o 
  -4  -9  10      407.88      370.15     32.24 o 
  -3  -9  10        2.75        9.33      8.40 o 
  -2  -9  10      212.62      220.99      9.40 o 
  -1  -9  10       54.93       44.71     10.44 o 
   0  -9  10        1.14        3.42      3.66 o 
   1  -9  10       12.27       12.07      6.88 o 
   2  -9  10       25.99       20.95      5.34 o 
   3  -9  10      813.16      821.37     40.39 o 
   4  -9  10      192.46      190.96     43.40 o 
   5  -9  10       61.26       65.04     17.65 o 
   6  -9  10      586.68      618.40     37.82 o 
   7  -9  10       84.34       43.69     19.95 o 
   8  -9  10       11.82        8.26      4.87 o 
   9  -9  10       18.82       28.53     12.41 o 
  -9  -8  10      104.15       90.11     35.72 o 
  -8  -8  10      261.09      343.86     62.48 o 
  -7  -8  10       63.80       68.03     23.23 o 
  -6  -8  10       95.97      141.53     48.25 o 
  -5  -8  10       11.91       10.66      9.22 o 
  -4  -8  10       23.21       15.13     13.20 o 
  -3  -8  10      239.41      223.41     15.70 o 
  -2  -8  10      417.14      450.57     29.82 o 
  -1  -8  10      189.48      183.97     11.32 o 
   0  -8  10      279.80      312.01     34.11 o 
   1  -8  10       59.69       70.64     12.89 o 
   2  -8  10      101.05      109.74      6.88 o 
   3  -8  10     1796.91     1797.80     46.90 o 
   4  -8  10      337.05      317.39     32.22 o 
   5  -8  10        2.27        4.45      6.45 o 
   6  -8  10       43.09       55.72     21.49 o 
   7  -8  10      158.00      129.89     37.60 o 
   8  -8  10       27.03       19.54      7.87 o 
   9  -8  10        0.69        0.58      6.68 o 
  -9  -7  10        2.78        3.91      6.42 o 
  -8  -7  10       22.93       16.47      9.40 o 
  -7  -7  10        7.05        1.54     10.61 o 
  -6  -7  10        0.50        8.50      9.09 o 
  -5  -7  10      870.93      947.40     45.81 o 
  -4  -7  10        8.17       21.03      9.43 o 
  -3  -7  10      201.21      198.46     75.69 o 
  -2  -7  10       10.28       18.51      8.41 o 
  -1  -7  10     1365.30     1363.43     54.00 o 
   0  -7  10      880.39      907.59     41.11 o 
   1  -7  10       52.95       45.03      8.70 o 
   2  -7  10        0.22        3.20      2.42 o 
   3  -7  10      239.29      244.84      8.86 o 
   4  -7  10      669.40      665.38     33.28 o 
   5  -7  10       47.11       43.78     14.47 o 
   6  -7  10        8.08        9.04      6.75 o 
   7  -7  10       10.63       12.10      7.43 o 
   8  -7  10      215.43      231.94     14.87 o 
   9  -7  10      150.31      119.48     61.47 o 
  10  -7  10        3.35        1.97      8.04 o 
 -10  -6  10      364.24      341.20     25.32 o 
  -9  -6  10       26.13       19.88     11.28 o 
  -8  -6  10       86.19       69.48     14.17 o 
  -7  -6  10       71.19       83.18     19.11 o 
  -6  -6  10      927.75      867.69     49.74 o 
  -5  -6  10      733.20      688.95     31.81 o 
  -4  -6  10      317.94      311.76     19.46 o 
  -3  -6  10     1341.75     1448.82     46.74 o 
  -2  -6  10      221.06      224.55     14.25 o 
  -1  -6  10      747.81      785.30     35.34 o 
   0  -6  10      936.99      930.20     47.86 o 
   1  -6  10     1690.46     1728.82     38.39 o 
   2  -6  10     1150.51     1222.64     41.41 o 
   3  -6  10     1174.59     1144.05     38.21 o 
   4  -6  10       88.52      126.54     36.47 o 
   5  -6  10     3201.14     3296.31    104.81 o 
   6  -6  10     1492.11     1544.02     60.54 o 
   7  -6  10       27.12       21.05      9.46 o 
   8  -6  10       42.60       35.27     15.74 o 
   9  -6  10      166.18      144.73     54.49 o 
  10  -6  10      456.40      398.74     26.33 o 
  11  -6  10      704.48      677.59     43.47 o 
 -10  -5  10      221.14      229.40     20.66 o 
  -9  -5  10       13.37       16.73      6.96 o 
  -8  -5  10      386.52      384.62     18.71 o 
  -7  -5  10      259.89      306.85     18.96 o 
  -6  -5  10      601.52      660.01     69.49 o 
  -5  -5  10        0.88        4.51      9.81 o 
  -4  -5  10     2118.38     2134.79     90.98 o 
  -3  -5  10      932.93      948.47     41.98 o 
  -2  -5  10     2256.41     2245.59     54.29 o 
  -1  -5  10      436.22      399.25     20.10 o 
   0  -5  10       51.19       49.40     10.95 o 
   1  -5  10      114.83      118.60      5.88 o 
   2  -5  10      200.14      228.61     16.95 o 
   3  -5  10      593.72      601.11     30.49 o 
   4  -5  10     2551.88     2786.30    116.96 o 
   5  -5  10      119.41      128.94     48.49 o 
   6  -5  10      526.80      525.29     34.69 o 
   7  -5  10      472.44      482.64     25.85 o 
   8  -5  10      147.02      119.19     54.19 o 
   9  -5  10      202.50      162.86     52.15 o 
  10  -5  10       42.66       30.15     18.89 o 
  11  -5  10       23.25       59.57     24.80 o 
 -10  -4  10      249.31      313.71     45.13 o 
  -9  -4  10      452.51      431.96     49.81 o 
  -8  -4  10      299.49      315.46     32.33 o 
  -7  -4  10     1841.63     1918.76     54.21 o 
  -6  -4  10        0.83        0.11     13.40 o 
  -5  -4  10      291.31      319.59     20.53 o 
  -4  -4  10      955.60      970.55     42.06 o 
  -3  -4  10      343.38      366.26     24.05 o 
  -2  -4  10      667.60      647.77     24.19 o 
  -1  -4  10       60.01       61.83     14.28 o 
   0  -4  10     3670.22     3905.76     95.17 o 
   1  -4  10      105.89       95.25      8.18 o 
   2  -4  10      154.07      176.59      6.08 o 
   3  -4  10       58.06       47.89      5.50 o 
   4  -4  10      155.58      208.92     66.54 o 
   5  -4  10      849.21      786.50     81.86 o 
   6  -4  10      632.13      664.70     47.54 o 
   7  -4  10      142.63      122.61     68.68 o 
   8  -4  10      473.61      559.12     60.14 o 
   9  -4  10      121.15       84.87     39.72 o 
  10  -4  10      461.75      427.21     58.45 o 
  11  -4  10      323.71      309.36     27.38 o 
  12  -4  10        7.83        1.78     10.35 o 
 -10  -3  10       24.91       19.49     11.86 o 
  -9  -3  10      365.28      406.11     70.96 o 
  -8  -3  10      104.09       81.88     21.51 o 
  -7  -3  10       34.80       32.94     16.81 o 
  -6  -3  10      299.77      292.83     21.02 o 
  -5  -3  10      526.99      518.09     23.23 o 
  -4  -3  10        0.32        2.44      3.64 o 
  -3  -3  10       25.74       21.67      6.04 o 
  -2  -3  10      366.01      351.67     14.16 o 
  -1  -3  10      701.51      574.92     30.12 o 
   0  -3  10      471.36      500.00     25.84 o 
   1  -3  10       34.64       22.68      5.00 o 
   2  -3  10      783.01      772.01     22.21 o 
   3  -3  10      259.53      261.82      7.31 o 
   4  -3  10      354.03      310.75      9.45 o 
   5  -3  10     2015.71     1961.92     91.33 o 
   6  -3  10       38.76       44.71     22.49 o 
   7  -3  10      302.96      321.62     24.42 o 
   8  -3  10       52.87       19.99     20.29 o 
   9  -3  10        1.73        5.23      6.56 o 
  10  -3  10      155.57      100.21     48.49 o 
  11  -3  10      325.33      339.37     72.95 o 
  12  -3  10       19.42        9.21     10.28 o 
 -10  -2  10        2.89      -12.97     19.11 o 
  -9  -2  10      902.65      963.28     65.08 o 
  -8  -2  10       46.82       48.82     17.78 o 
  -7  -2  10      108.10       96.07     24.40 o 
  -6  -2  10      267.29      257.78     15.68 o 
  -5  -2  10      129.12      127.79     30.02 o 
  -4  -2  10      739.34      714.30     30.44 o
[truncated: 247,752 more chars]
